# Supplementary material for: Understanding the drivers of food security among agriculture-based households in Gurué District, Central Mozambique
Source: Agric Food Secur. 2022 Feb 2;11(1):7. doi: 10.1186/s40066-021-00344-3 (PMC8807014; doi:10.1186/s40066-021-00344-3)
Supplement: Supplementary file 1 — Additional file 1: Results output. Detailed results output of the partial proportional odds model. [file 40066_2021_344_MOESM1_ESM.txt]

      
     1 . import Data
      
     2 . gologit2 CatHFCS season Gender Age Loc Land Quality Maize Sorghum Cassava Rice HHS Income Livestock Education Cash CropD, autofit lrforce gamma
      
      ------------------------------------------------------------------------------
      Testing parallel lines assumption using the .05 level of significance...
      
      Step  1:  Constraints for parallel lines imposed for Age (P Value = 0.9999)
      Step  2:  Constraints for parallel lines imposed for Livestock (P Value = 0.9999)
      Step  3:  Constraints for parallel lines imposed for Rice (P Value = 0.9997)
      Step  4:  Constraints for parallel lines imposed for HHS (P Value = 0.9998)
      Step  5:  Constraints for parallel lines imposed for Quality (P Value = 0.9995)
      Step  6:  Constraints for parallel lines imposed for Land (P Value = 0.9986)
      Step  7:  Constraints for parallel lines imposed for Maize (P Value = 0.9981)
      Step  8:  Constraints for parallel lines imposed for Education (P Value = 0.9977)
      Step  9:  Constraints for parallel lines imposed for Loc (P Value = 0.9981)
      Step  10: Constraints for parallel lines imposed for Sorghum (P Value = 0.9946)
      Step  11: Constraints for parallel lines imposed for Gender (P Value = 0.9924)
      Step  12: Constraints for parallel lines imposed for season (P Value = 0.9952)
      Step  13: Constraints for parallel lines imposed for Income (P Value = 0.9857)
      Step  14: Constraints for parallel lines imposed for Cash (P Value = 0.9821)
      Step  15: Constraints for parallel lines imposed for Cassava (P Value = 0.2607)
      Step  16: Constraints for parallel lines imposed for CropD (P Value = 0.2387)
      Step  17: All explanatory variables meet the pl assumption
      
      Wald test of parallel lines assumption for the final model:
      
       ( 1)  [0]Age - [1]Age = 0
       ( 2)  [0]Livestock - [1]Livestock = 0
       ( 3)  [0]Rice - [1]Rice = 0
       ( 4)  [0]HHS - [1]HHS = 0
       ( 5)  [0]Quality - [1]Quality = 0
       ( 6)  [0]Land - [1]Land = 0
       ( 7)  [0]Maize - [1]Maize = 0
       ( 8)  [0]Education - [1]Education = 0
       ( 9)  [0]Loc - [1]Loc = 0
       (10)  [0]Sorghum - [1]Sorghum = 0
       (11)  [0]Gender - [1]Gender = 0
       (12)  [0]season - [1]season = 0
       (13)  [0]Income - [1]Income = 0
       (14)  [0]Cash - [1]Cash = 0
       (15)  [0]Cassava - [1]Cassava = 0
       (16)  [0]CropD - [1]CropD = 0
      
                 chi2( 16) =    0.00
               Prob > chi2 =    1.0000
      
      An insignificant test statistic indicates that the final model
      does not violate the proportional odds/ parallel lines assumption
      
      If you re-estimate this exact same model with gologit2, instead 
      of autofit you can save time by using the parameter
      
      pl(Age Livestock Rice HHS Quality Land Maize Education Loc Sorghum Gender season Income Cash Cassava CropD)
      
      ------------------------------------------------------------------------------
      
      Generalized Ordered Logit Estimates               Number of obs   =        592
                                                        LR chi2(16)     =     330.68
                                                        Prob > chi2     =     0.0000
      Log likelihood = -234.95056                       Pseudo R2       =     0.4131
      
       ( 1)  [0]Age - [1]Age = 0
       ( 2)  [0]Livestock - [1]Livestock = 0
       ( 3)  [0]Rice - [1]Rice = 0
       ( 4)  [0]HHS - [1]HHS = 0
       ( 5)  [0]Quality - [1]Quality = 0
       ( 6)  [0]Land - [1]Land = 0
       ( 7)  [0]Maize - [1]Maize = 0
       ( 8)  [0]Education - [1]Education = 0
       ( 9)  [0]Loc - [1]Loc = 0
       (10)  [0]Sorghum - [1]Sorghum = 0
       (11)  [0]Gender - [1]Gender = 0
       (12)  [0]season - [1]season = 0
       (13)  [0]Income - [1]Income = 0
       (14)  [0]Cash - [1]Cash = 0
       (15)  [0]Cassava - [1]Cassava = 0
       (16)  [0]CropD - [1]CropD = 0
      ------------------------------------------------------------------------------
           CatHFCS |      Coef.   Std. Err.      z    P>|z|     [95% Conf. Interval]
      -------------+----------------------------------------------------------------
      0            |
            season |   3.432762   .3099344    11.08   0.000     2.825302    4.040223
            Gender |  -.6591834   .2862753    -2.30   0.021    -1.220273   -.0980941
               Age |  -.0075583   .0101544    -0.74   0.457    -.0274605    .0123439
               Loc |  -.0152025   .5984753    -0.03   0.980    -1.188193    1.157788
              Land |  -.1342014    .136924    -0.98   0.327    -.4025676    .1341648
           Quality |  -.2346319   .3970703    -0.59   0.555    -1.012875    .5436116
             Maize |   .9065238   .3675679     2.47   0.014     .1861038    1.626944
           Sorghum |   .3142695   .3847169     0.82   0.414    -.4397618    1.068301
           Cassava |   1.149883   .4309163     2.67   0.008     .3053027    1.994463
              Rice |   .3272758   .3050526     1.07   0.283    -.2706162    .9251679
               HHS |  -.0790059   .0604875    -1.31   0.192    -.1975592    .0395474
            Income |   .6025216   .3237477     1.86   0.063    -.0320121    1.237055
         Livestock |  -.0025973   .0182827    -0.14   0.887    -.0384308    .0332361
         Education |   .0406453   .0518808     0.78   0.433    -.0610393    .1423298
              Cash |   .9798514    .350187     2.80   0.005     .2934975    1.666205
             CropD |    .854281   .1221258     7.00   0.000     .6149187    1.093643
             _cons |  -6.589622   .8873224    -7.43   0.000    -8.328742   -4.850502
      -------------+----------------------------------------------------------------
      1            |
            season |   3.432762   .3099344    11.08   0.000     2.825302    4.040223
            Gender |  -.6591834   .2862753    -2.30   0.021    -1.220273   -.0980941
               Age |  -.0075583   .0101544    -0.74   0.457    -.0274605    .0123439
               Loc |  -.0152025   .5984753    -0.03   0.980    -1.188193    1.157788
              Land |  -.1342014    .136924    -0.98   0.327    -.4025676    .1341648
           Quality |  -.2346319   .3970703    -0.59   0.555    -1.012875    .5436116
             Maize |   .9065238   .3675679     2.47   0.014     .1861038    1.626944
           Sorghum |   .3142695   .3847169     0.82   0.414    -.4397618    1.068301
           Cassava |   1.149883   .4309163     2.67   0.008     .3053027    1.994463
              Rice |   .3272758   .3050526     1.07   0.283    -.2706162    .9251679
               HHS |  -.0790059   .0604875    -1.31   0.192    -.1975592    .0395474
            Income |   .6025216   .3237477     1.86   0.063    -.0320121    1.237055
         Livestock |  -.0025973   .0182827    -0.14   0.887    -.0384308    .0332361
         Education |   .0406453   .0518808     0.78   0.433    -.0610393    .1423298
              Cash |   .9798514    .350187     2.80   0.005     .2934975    1.666205
             CropD |    .854281   .1221258     7.00   0.000     .6149187    1.093643
             _cons |  -13.08218   1.209979   -10.81   0.000     -15.4537   -10.71067
      ------------------------------------------------------------------------------
      
      
      Alternative parameterization: Gammas are deviations from proportionality
      ------------------------------------------------------------------------------
           CatHFCS |      Coef.   Std. Err.      z    P>|z|     [95% Conf. Interval]
      -------------+----------------------------------------------------------------
      Beta         |
            season |   3.432762   .3099344    11.08   0.000     2.825302    4.040223
            Gender |  -.6591834   .2862753    -2.30   0.021    -1.220273   -.0980941
               Age |  -.0075583   .0101544    -0.74   0.457    -.0274605    .0123439
               Loc |  -.0152025   .5984753    -0.03   0.980    -1.188193    1.157788
              Land |  -.1342014    .136924    -0.98   0.327    -.4025676    .1341648
           Quality |  -.2346319   .3970703    -0.59   0.555    -1.012875    .5436116
             Maize |   .9065238   .3675679     2.47   0.014     .1861038    1.626944
           Sorghum |   .3142695   .3847169     0.82   0.414    -.4397618    1.068301
           Cassava |   1.149883   .4309163     2.67   0.008     .3053027    1.994463
              Rice |   .3272758   .3050526     1.07   0.283    -.2706162    .9251679
               HHS |  -.0790059   .0604875    -1.31   0.192    -.1975592    .0395474
            Income |   .6025216   .3237477     1.86   0.063    -.0320121    1.237055
         Livestock |  -.0025973   .0182827    -0.14   0.887    -.0384308    .0332361
         Education |   .0406453   .0518808     0.78   0.433    -.0610393    .1423298
              Cash |   .9798514    .350187     2.80   0.005     .2934975    1.666205
             CropD |    .854281   .1221258     7.00   0.000     .6149187    1.093643
      -------------+----------------------------------------------------------------
      Alpha        |
           _cons_1 |  -6.589622   .8873224    -7.43   0.000    -8.328742   -4.850502
           _cons_2 |  -13.08218   1.209979   -10.81   0.000     -15.4537   -10.71067
      ------------------------------------------------------------------------------
      
     3 . mfx2
      
      Frequencies for CatHFCS...
      
      
          CatHFCS |      Freq.     Percent        Cum.
      ------------+-----------------------------------
                0 |        389       65.71       65.71
                1 |        199       33.61       99.32
                2 |          4        0.68      100.00
      ------------+-----------------------------------
            Total |        592      100.00
      
      Computing marginal effects after gologit2 for CatHFCS == 0...
      
      
      Marginal effects after gologit2
            y  = Pr(CatHFCS==0) (predict, o(0))
               =   .7731792
      ------------------------------------------------------------------------------
      variable |      dy/dx    Std. Err.     z    P>|z|  [    95% C.I.   ]      X
      ---------+--------------------------------------------------------------------
        season*|  -.5700325      .03766  -15.14   0.000  -.643843 -.496222        .5
        Gender*|   .1256723      .05867    2.14   0.032   .010686  .240658   .753378
           Age |   .0013255      .00178    0.74   0.457  -.002167  .004819   35.6892
           Loc*|   .0026654       .1049    0.03   0.980  -.202942  .208273   .469595
          Land |   .0235353      .02401    0.98   0.327  -.023518  .070588   1.35272
       Quality*|   .0405737      .06768    0.60   0.549   -.09207  .173217   .391892
         Maize*|  -.1362561      .04654   -2.93   0.003  -.227467 -.045045   .793919
       Sorghum*|  -.0551661      .06759   -0.82   0.414  -.187644  .077312   .493243
       Cassava*|  -.2073835      .07897   -2.63   0.009  -.362161 -.052606   .445946
          Rice*|  -.0595116      .05735   -1.04   0.299  -.171915  .052891   .290541
           HHS |   .0138555       .0106    1.31   0.191  -.006926  .034637   5.08784
        Income*|  -.1169109      .06821   -1.71   0.087  -.250597  .016775   .162162
      Livest~k |   .0004555      .00321    0.14   0.887  -.005829   .00674   2.88851
      Educat~n |  -.0071281      .00909   -0.78   0.433   -.02494  .010684   5.22973
          Cash*|  -.1905785      .07361   -2.59   0.010  -.334857 -.046301   .277027
         CropD |  -.1498179      .02186   -6.85   0.000   -.19267 -.106966   3.55743
      ------------------------------------------------------------------------------
      (*) dy/dx is for discrete change of dummy variable from 0 to 1
      
      Computing marginal effects after gologit2 for CatHFCS == 1...
      
      
      Marginal effects after gologit2
            y  = Pr(CatHFCS==1) (predict, o(1))
               =  .22637665
      ------------------------------------------------------------------------------
      variable |      dy/dx    Std. Err.     z    P>|z|  [    95% C.I.   ]      X
      ---------+--------------------------------------------------------------------
        season*|    .567646      .03786   14.99   0.000   .493435  .641857        .5
        Gender*|  -.1253203      .05851   -2.14   0.032  -.240005 -.010635   .753378
           Age |  -.0013222      .00178   -0.74   0.457  -.004807  .002162   35.6892
           Loc*|  -.0026587      .10464   -0.03   0.980  -.207745  .202428   .469595
          Land |  -.0234757      .02395   -0.98   0.327  -.070411  .023459   1.35272
       Quality*|  -.0404719       .0675   -0.60   0.549  -.172761  .091817   .391892
         Maize*|   .1359371      .04643    2.93   0.003   .044934   .22694   .793919
       Sorghum*|   .0550257      .06744    0.82   0.415  -.077151  .187202   .493243
       Cassava*|     .20681      .07883    2.62   0.009   .052306  .361314   .445946
          Rice*|   .0593553       .0572    1.04   0.299  -.052764  .171475   .290541
           HHS |  -.0138204      .01058   -1.31   0.191  -.034553  .006912   5.08784
        Income*|   .1165781        .068    1.71   0.086  -.016701  .249857   .162162
      Livest~k |  -.0004543       .0032   -0.14   0.887  -.006723  .005814   2.88851
      Educat~n |     .00711      .00906    0.78   0.433  -.010656  .024876   5.22973
          Cash*|   .1900156      .07338    2.59   0.010   .046194  .333837   .277027
         CropD |   .1494387      .02184    6.84   0.000   .106629  .192249   3.55743
      ------------------------------------------------------------------------------
      (*) dy/dx is for discrete change of dummy variable from 0 to 1
      
      Computing marginal effects after gologit2 for CatHFCS == 2...
      
      
      Marginal effects after gologit2
            y  = Pr(CatHFCS==2) (predict, o(2))
               =  .00044415
      ------------------------------------------------------------------------------
      variable |      dy/dx    Std. Err.     z    P>|z|  [    95% C.I.   ]      X
      ---------+--------------------------------------------------------------------
        season*|   .0023865      .00147    1.63   0.104  -.000489  .005262        .5
        Gender*|  -.0003521      .00028   -1.27   0.205  -.000896  .000192   .753378
           Age |  -3.36e-06      .00000   -0.68   0.496  -.000013  6.3e-06   35.6892
           Loc*|  -6.75e-06      .00027   -0.03   0.980  -.000527  .000514   .469595
          Land |  -.0000596      .00007   -0.84   0.403  -.000199   .00008   1.35272
       Quality*|  -.0001018      .00018   -0.57   0.571  -.000454  .000251   .391892
         Maize*|    .000319      .00023    1.37   0.170  -.000137  .000775   .793919
       Sorghum*|   .0001404      .00019    0.72   0.469  -.000239   .00052   .493243
       Cassava*|   .0005735      .00043    1.33   0.183   -.00027  .001417   .445946
          Rice*|   .0001563      .00019    0.84   0.399  -.000207   .00052   .290541
           HHS |  -.0000351      .00003   -1.01   0.311  -.000103  .000033   5.08784
        Income*|   .0003328       .0003    1.11   0.267  -.000255  .000921   .162162
      Livest~k |  -1.15e-06      .00001   -0.14   0.887  -.000017  .000015   2.88851
      Educat~n |    .000018      .00003    0.70   0.485  -.000033  .000069   5.22973
          Cash*|   .0005629      .00042    1.33   0.183  -.000265  .001391   .277027
         CropD |   .0003793      .00024    1.59   0.113  -.000089  .000848   3.55743
      ------------------------------------------------------------------------------
      (*) dy/dx is for discrete change of dummy variable from 0 to 1
      
      Preparing final results...
      
      
      Original results are now active. mfx results are stored as gologit2_mfx.
      
      ----------------------------------------------------------------------------------------------------------------------------------------------------------------------------------
      Model gologit2_mfx (Marginal effects after gologit2)
      ----------------------------------------------------------------------------------------------------------------------------------------------------------------------------------
      ------------------------------------------------------------------------------
           CatHFCS |      Coef.   Std. Err.      z    P>|z|     [95% Conf. Interval]
      -------------+----------------------------------------------------------------
      0            |
            season |  -.5700325   .0376591   -15.14   0.000     -.643843   -.4962219
            Gender |   .1256723   .0586674     2.14   0.032     .0106863    .2406583
               Age |   .0013255   .0017822     0.74   0.457    -.0021675    .0048185
               Loc |   .0026654   .1049035     0.03   0.980    -.2029417    .2082726
              Land |   .0235353   .0240071     0.98   0.327    -.0235177    .0705883
           Quality |   .0405737   .0676766     0.60   0.549      -.09207    .1732174
             Maize |  -.1362561   .0465373    -2.93   0.003    -.2274675   -.0450448
           Sorghum |  -.0551661   .0675919    -0.82   0.414    -.1876438    .0773116
           Cassava |  -.2073835   .0789693    -2.63   0.009    -.3621606   -.0526065
              Rice |  -.0595116   .0573495    -1.04   0.299    -.1719146    .0528914
               HHS |   .0138555    .010603     1.31   0.191     -.006926     .034637
            Income |  -.1169109   .0682086    -1.71   0.087    -.2505972    .0167755
         Livestock |   .0004555   .0032065     0.14   0.887    -.0058291    .0067401
         Education |  -.0071281    .009088    -0.78   0.433    -.0249402     .010684
              Cash |  -.1905785   .0736126    -2.59   0.010    -.3348565   -.0463005
             CropD |  -.1498179   .0218637    -6.85   0.000      -.19267   -.1069658
      -------------+----------------------------------------------------------------
      1            |
            season |    .567646   .0378636    14.99   0.000     .4934347    .6418572
            Gender |  -.1253203   .0585138    -2.14   0.032    -.2400052   -.0106353
               Age |  -.0013222   .0017778    -0.74   0.457    -.0048067    .0021623
               Loc |  -.0026587    .104638    -0.03   0.980    -.2077455    .2024281
              Land |  -.0234757   .0239468    -0.98   0.327    -.0704107    .0234592
           Quality |  -.0404719   .0674955    -0.60   0.549    -.1727606    .0918168
             Maize |   .1359371   .0464308     2.93   0.003     .0449345    .2269397
           Sorghum |   .0550257   .0674383     0.82   0.415     -.077151    .1872023
           Cassava |     .20681   .0788301     2.62   0.009      .052306    .3613141
              Rice |   .0593553   .0572049     1.04   0.299    -.0527643     .171475
               HHS |  -.0138204   .0105778    -1.31   0.191    -.0345526    .0069118
            Income |   .1165781   .0680008     1.71   0.086     -.016701    .2498572
         Livestock |  -.0004543   .0031984    -0.14   0.887     -.006723    .0058143
         Education |     .00711   .0090644     0.78   0.433    -.0106558    .0248759
              Cash |   .1900156   .0733797     2.59   0.010     .0461939    .3338372
             CropD |   .1494387   .0218423     6.84   0.000     .1066286    .1922487
      -------------+----------------------------------------------------------------
      2            |
            season |   .0023865   .0014671     1.63   0.104     -.000489    .0052621
            Gender |  -.0003521   .0002776    -1.27   0.205    -.0008962    .0001921
               Age |  -3.36e-06   4.92e-06    -0.68   0.496     -.000013    6.30e-06
               Loc |  -6.75e-06   .0002655    -0.03   0.980    -.0005272    .0005137
              Land |  -.0000596   .0000713    -0.84   0.403    -.0001993    .0000801
           Quality |  -.0001018   .0001798    -0.57   0.571    -.0004542    .0002506
             Maize |    .000319   .0002327     1.37   0.170    -.0001371    .0007752
           Sorghum |   .0001404   .0001938     0.72   0.469    -.0002395    .0005202
           Cassava |   .0005735   .0004303     1.33   0.183    -.0002699     .001417
              Rice |   .0001563   .0001854     0.84   0.399    -.0002071    .0005197
               HHS |  -.0000351   .0000347    -1.01   0.311     -.000103    .0000328
            Income |   .0003328   .0003001     1.11   0.267    -.0002554    .0009209
         Livestock |  -1.15e-06   8.14e-06    -0.14   0.887    -.0000171    .0000148
         Education |    .000018   .0000259     0.70   0.485    -.0000327    .0000687
              Cash |   .0005629   .0004225     1.33   0.183    -.0002652    .0013911
             CropD |   .0003793    .000239     1.59   0.113    -.0000892    .0008477
      ------------------------------------------------------------------------------
      
     4 . gologit2 CatHDDS season Gender Age Loc Land Quality Maize Sorghum Cassava Rice HHS Income Livestock Education Cash CropD, autofit lrforce gamma
      
      ------------------------------------------------------------------------------
      Testing parallel lines assumption using the .05 level of significance...
      
      Step  1:  Constraints for parallel lines imposed for CropD (P Value = 0.9442)
      Step  2:  Constraints for parallel lines imposed for Quality (P Value = 0.8566)
      Step  3:  Constraints for parallel lines imposed for Land (P Value = 0.7993)
      Step  4:  Constraints for parallel lines imposed for Cash (P Value = 0.7268)
      Step  5:  Constraints for parallel lines imposed for Cassava (P Value = 0.7176)
      Step  6:  Constraints for parallel lines imposed for Maize (P Value = 0.4850)
      Step  7:  Constraints for parallel lines imposed for HHS (P Value = 0.2069)
      Step  8:  Constraints for parallel lines imposed for Education (P Value = 0.2404)
      Step  9:  Constraints for parallel lines imposed for Income (P Value = 0.2266)
      Step  10: Constraints for parallel lines imposed for Sorghum (P Value = 0.1920)
      Step  11: Constraints for parallel lines imposed for Livestock (P Value = 0.1360)
      Step  12: Constraints for parallel lines imposed for Rice (P Value = 0.1004)
      Step  13: Constraints for parallel lines imposed for Loc (P Value = 0.1239)
      Step  14: Constraints for parallel lines imposed for Gender (P Value = 0.0558)
      Step  15: Constraints for parallel lines are not imposed for 
                season (P Value = 0.00002)
                Age (P Value = 0.04409)
      
      Wald test of parallel lines assumption for the final model:
      
       ( 1)  [0]CropD - [1]CropD = 0
       ( 2)  [0]Quality - [1]Quality = 0
       ( 3)  [0]Land - [1]Land = 0
       ( 4)  [0]Cash - [1]Cash = 0
       ( 5)  [0]Cassava - [1]Cassava = 0
       ( 6)  [0]Maize - [1]Maize = 0
       ( 7)  [0]HHS - [1]HHS = 0
       ( 8)  [0]Education - [1]Education = 0
       ( 9)  [0]Income - [1]Income = 0
       (10)  [0]Sorghum - [1]Sorghum = 0
       (11)  [0]Livestock - [1]Livestock = 0
       (12)  [0]Rice - [1]Rice = 0
       (13)  [0]Loc - [1]Loc = 0
       (14)  [0]Gender - [1]Gender = 0
      
                 chi2( 14) =   18.26
               Prob > chi2 =    0.1950
      
      An insignificant test statistic indicates that the final model
      does not violate the proportional odds/ parallel lines assumption
      
      If you re-estimate this exact same model with gologit2, instead 
      of autofit you can save time by using the parameter
      
      pl(CropD Quality Land Cash Cassava Maize HHS Education Income Sorghum Livestock Rice Loc Gender)
      
      ------------------------------------------------------------------------------
      
      Generalized Ordered Logit Estimates               Number of obs   =        592
                                                        LR chi2(18)     =     321.49
                                                        Prob > chi2     =     0.0000
      Log likelihood = -449.77134                       Pseudo R2       =     0.2633
      
       ( 1)  [0]CropD - [1]CropD = 0
       ( 2)  [0]Quality - [1]Quality = 0
       ( 3)  [0]Land - [1]Land = 0
       ( 4)  [0]Cash - [1]Cash = 0
       ( 5)  [0]Cassava - [1]Cassava = 0
       ( 6)  [0]Maize - [1]Maize = 0
       ( 7)  [0]HHS - [1]HHS = 0
       ( 8)  [0]Education - [1]Education = 0
       ( 9)  [0]Income - [1]Income = 0
       (10)  [0]Sorghum - [1]Sorghum = 0
       (11)  [0]Livestock - [1]Livestock = 0
       (12)  [0]Rice - [1]Rice = 0
       (13)  [0]Loc - [1]Loc = 0
       (14)  [0]Gender - [1]Gender = 0
      ------------------------------------------------------------------------------
           CatHDDS |      Coef.   Std. Err.      z    P>|z|     [95% Conf. Interval]
      -------------+----------------------------------------------------------------
      0            |
            season |   1.976132   .2382446     8.29   0.000     1.509181    2.443083
            Gender |  -.1737952   .2104536    -0.83   0.409    -.5862767    .2386862
               Age |  -.0259418   .0085983    -3.02   0.003    -.0427943   -.0090894
               Loc |   2.163764    .432962     5.00   0.000     1.315174    3.012354
              Land |  -.1143371    .101889    -1.12   0.262    -.3140357    .0853616
           Quality |   .7883879   .2833884     2.78   0.005      .232957    1.343819
             Maize |    .390575   .2530988     1.54   0.123    -.1054896    .8866396
           Sorghum |   .0410559   .2775423     0.15   0.882     -.502917    .5850287
           Cassava |   1.076194   .3139823     3.43   0.001     .4608004    1.691588
              Rice |   .7259645   .2352523     3.09   0.002     .2648785    1.187051
               HHS |  -.0769309   .0441346    -1.74   0.081    -.1634332    .0095713
            Income |   .0892954   .2417329     0.37   0.712    -.3844924    .5630831
         Livestock |   .0533888   .0160779     3.32   0.001     .0218766    .0849009
         Education |   .0658351   .0381043     1.73   0.084    -.0088481    .1405182
              Cash |   .1162672   .2540332     0.46   0.647    -.3816288    .6141631
             CropD |   .1522758   .0845127     1.80   0.072     -.013366    .3179175
             _cons |  -1.469541   .5936677    -2.48   0.013    -2.633108   -.3059737
      -------------+----------------------------------------------------------------
      1            |
            season |   4.450727   .5459789     8.15   0.000     3.380628    5.520826
            Gender |  -.1737952   .2104536    -0.83   0.409    -.5862767    .2386862
               Age |  -.0034848   .0101664    -0.34   0.732    -.0234107    .0164411
               Loc |   2.163764    .432962     5.00   0.000     1.315174    3.012354
              Land |  -.1143371    .101889    -1.12   0.262    -.3140357    .0853616
           Quality |   .7883879   .2833884     2.78   0.005      .232957    1.343819
             Maize |    .390575   .2530988     1.54   0.123    -.1054896    .8866396
           Sorghum |   .0410559   .2775423     0.15   0.882     -.502917    .5850287
           Cassava |   1.076194   .3139823     3.43   0.001     .4608004    1.691588
              Rice |   .7259645   .2352523     3.09   0.002     .2648785    1.187051
               HHS |  -.0769309   .0441346    -1.74   0.081    -.1634332    .0095713
            Income |   .0892954   .2417329     0.37   0.712    -.3844924    .5630831
         Livestock |   .0533888   .0160779     3.32   0.001     .0218766    .0849009
         Education |   .0658351   .0381043     1.73   0.084    -.0088481    .1405182
              Cash |   .1162672   .2540332     0.46   0.647    -.3816288    .6141631
             CropD |   .1522758   .0845127     1.80   0.072     -.013366    .3179175
             _cons |  -7.429785   .8285697    -8.97   0.000    -9.053751   -5.805818
      ------------------------------------------------------------------------------
      
      
      Alternative parameterization: Gammas are deviations from proportionality
      ------------------------------------------------------------------------------
           CatHDDS |      Coef.   Std. Err.      z    P>|z|     [95% Conf. Interval]
      -------------+----------------------------------------------------------------
      Beta         |
            season |   1.976132   .2382446     8.29   0.000     1.509181    2.443083
            Gender |  -.1737952   .2104536    -0.83   0.409    -.5862767    .2386862
               Age |  -.0259418   .0085983    -3.02   0.003    -.0427943   -.0090894
               Loc |   2.163764    .432962     5.00   0.000     1.315174    3.012354
              Land |  -.1143371    .101889    -1.12   0.262    -.3140357    .0853616
           Quality |   .7883879   .2833884     2.78   0.005      .232957    1.343819
             Maize |    .390575   .2530988     1.54   0.123    -.1054896    .8866396
           Sorghum |   .0410559   .2775423     0.15   0.882     -.502917    .5850287
           Cassava |   1.076194   .3139823     3.43   0.001     .4608004    1.691588
              Rice |   .7259645   .2352523     3.09   0.002     .2648785    1.187051
               HHS |  -.0769309   .0441346    -1.74   0.081    -.1634332    .0095713
            Income |   .0892954   .2417329     0.37   0.712    -.3844924    .5630831
         Livestock |   .0533888   .0160779     3.32   0.001     .0218766    .0849009
         Education |   .0658351   .0381043     1.73   0.084    -.0088481    .1405182
              Cash |   .1162672   .2540332     0.46   0.647    -.3816288    .6141631
             CropD |   .1522758   .0845127     1.80   0.072     -.013366    .3179175
      -------------+----------------------------------------------------------------
      Gamma_2      |
            season |   2.474595    .572906     4.32   0.000      1.35172    3.597471
               Age |    .022457   .0111546     2.01   0.044     .0005944    .0443197
      -------------+----------------------------------------------------------------
      Alpha        |
           _cons_1 |  -1.469541   .5936677    -2.48   0.013    -2.633108   -.3059737
           _cons_2 |  -7.429785   .8285697    -8.97   0.000    -9.053751   -5.805818
      ------------------------------------------------------------------------------
      
     5 . mfx2
      
      Frequencies for CatHDDS...
      
      
          CatHDDS |      Freq.     Percent        Cum.
      ------------+-----------------------------------
                0 |        160       27.03       27.03
                1 |        301       50.84       77.87
                2 |        131       22.13      100.00
      ------------+-----------------------------------
            Total |        592      100.00
      
      Computing marginal effects after gologit2 for CatHDDS == 0...
      
      
      Marginal effects after gologit2
            y  = Pr(CatHDDS==0) (predict, o(0))
               =  .20606332
      ------------------------------------------------------------------------------
      variable |      dy/dx    Std. Err.     z    P>|z|  [    95% C.I.   ]      X
      ---------+--------------------------------------------------------------------
        season*|  -.3226632       .0353   -9.14   0.000  -.391852 -.253475        .5
        Gender*|   .0276993      .03267    0.85   0.397  -.036335  .091734   .753378
           Age |   .0042441       .0014    3.03   0.002   .001497  .006991   35.6892
           Loc*|  -.3414725      .06653   -5.13   0.000  -.471866 -.211079   .469595
          Land |   .0187057      .01668    1.12   0.262  -.013992  .051403   1.35272
       Quality*|  -.1227301      .04233   -2.90   0.004  -.205704 -.039757   .391892
         Maize*|  -.0681879        .047   -1.45   0.147  -.160308  .023932   .793919
       Sorghum*|  -.0067157       .0454   -0.15   0.882  -.095696  .082264   .493243
       Cassava*|  -.1703944      .04853   -3.51   0.000  -.265516 -.075272   .445946
          Rice*|   -.108453      .03241   -3.35   0.001  -.171983 -.044923   .290541
           HHS |    .012586      .00724    1.74   0.082  -.001603  .026775   5.08784
        Income*|  -.0143501      .03817   -0.38   0.707  -.089157  .060456   .162162
      Livest~k |  -.0087345      .00265   -3.30   0.001  -.013922 -.003547   2.88851
      Educat~n |  -.0107707      .00624   -1.73   0.084  -.023002  .001461   5.22973
          Cash*|  -.0187321      .04029   -0.46   0.642  -.097699  .060235   .277027
         CropD |  -.0249125      .01384   -1.80   0.072  -.052034  .002209   3.55743
      ------------------------------------------------------------------------------
      (*) dy/dx is for discrete change of dummy variable from 0 to 1
      
      Computing marginal effects after gologit2 for CatHDDS == 1...
      
      
      Marginal effects after gologit2
            y  = Pr(CatHDDS==1) (predict, o(1))
               =  .72301731
      ------------------------------------------------------------------------------
      variable |      dy/dx    Std. Err.     z    P>|z|  [    95% C.I.   ]      X
      ---------+--------------------------------------------------------------------
        season*|  -.0831983      .04445   -1.87   0.061  -.170313  .003917        .5
        Gender*|  -.0157997      .01805   -0.88   0.381  -.051181  .019581   .753378
           Age |  -.0040145      .00135   -2.97   0.003  -.006664 -.001365   35.6892
           Loc*|   .1744804      .04864    3.59   0.000   .079142  .269818   .469595
          Land |   -.011172      .01021   -1.09   0.274  -.031184   .00884   1.35272
       Quality*|   .0660431      .02498    2.64   0.008   .017084  .115002   .391892
         Maize*|    .044792      .03388    1.32   0.186  -.021604  .111188   .793919
       Sorghum*|   .0040098      .02712    0.15   0.882  -.049137  .057156   .493243
       Cassava*|   .0937957      .03177    2.95   0.003   .031532   .15606   .445946
          Rice*|   .0533856      .01912    2.79   0.005   .015913  .090858   .290541
           HHS |   -.007517      .00458   -1.64   0.101  -.016494   .00146   5.08784
        Income*|   .0083113      .02145    0.39   0.698  -.033727  .050349   .162162
      Livest~k |   .0052167      .00195    2.68   0.007   .001395  .009038   2.88851
      Educat~n |   .0064328      .00391    1.64   0.100  -.001233  .014098   5.22973
          Cash*|   .0108966       .0229    0.48   0.634  -.033983  .055776   .277027
         CropD |   .0148791      .00875    1.70   0.089  -.002277  .032036   3.55743
      ------------------------------------------------------------------------------
      (*) dy/dx is for discrete change of dummy variable from 0 to 1
      
      Computing marginal effects after gologit2 for CatHDDS == 2...
      
      
      Marginal effects after gologit2
            y  = Pr(CatHDDS==2) (predict, o(2))
               =  .07091937
      ------------------------------------------------------------------------------
      variable |      dy/dx    Std. Err.     z    P>|z|  [    95% C.I.   ]      X
      ---------+--------------------------------------------------------------------
        season*|   .4058615      .03097   13.11   0.000   .345166  .466557        .5
        Gender*|  -.0118996      .01515   -0.79   0.432  -.041591  .017791   .753378
           Age |  -.0002296      .00067   -0.34   0.732  -.001543  .001084   35.6892
           Loc*|   .1669921       .0521    3.21   0.001   .064879  .269105   .469595
          Land |  -.0075336       .0069   -1.09   0.275  -.021053  .005986   1.35272
       Quality*|    .056687      .02566    2.21   0.027    .00639  .106984   .391892
         Maize*|   .0233959      .01478    1.58   0.113  -.005576  .052368   .793919
       Sorghum*|   .0027059       .0183    0.15   0.882  -.033168  .038579   .493243
       Cassava*|   .0765987      .02931    2.61   0.009   .019161  .134036   .445946
          Rice*|   .0550675      .02323    2.37   0.018   .009537  .100597   .290541
           HHS |   -.005069       .0031   -1.64   0.102  -.011136  .000998   5.08784
        Income*|   .0060388      .01684    0.36   0.720  -.026961  .039039   .162162
      Livest~k |   .0035178      .00123    2.85   0.004   .001101  .005935   2.88851
      Educat~n |   .0043379       .0027    1.61   0.108  -.000954   .00963   5.22973
          Cash*|   .0078354      .01758    0.45   0.656  -.026622  .042293   .277027
         CropD |   .0100334      .00598    1.68   0.093  -.001681  .021748   3.55743
      ------------------------------------------------------------------------------
      (*) dy/dx is for discrete change of dummy variable from 0 to 1
      
      Preparing final results...
      
      
      Original results are now active. mfx results are stored as gologit2_mfx.
      
      ----------------------------------------------------------------------------------------------------------------------------------------------------------------------------------
      Model gologit2_mfx (Marginal effects after gologit2)
      ----------------------------------------------------------------------------------------------------------------------------------------------------------------------------------
      ------------------------------------------------------------------------------
           CatHDDS |      Coef.   Std. Err.      z    P>|z|     [95% Conf. Interval]
      -------------+----------------------------------------------------------------
      0            |
            season |  -.3226632   .0353009    -9.14   0.000    -.3918517   -.2534747
            Gender |   .0276993   .0326712     0.85   0.397    -.0363351    .0917337
               Age |   .0042441   .0014017     3.03   0.002     .0014968    .0069914
               Loc |  -.3414725   .0665284    -5.13   0.000    -.4718657   -.2110792
              Land |   .0187057   .0166828     1.12   0.262     -.013992    .0514033
           Quality |  -.1227301   .0423342    -2.90   0.004    -.2057036   -.0397566
             Maize |  -.0681879   .0470007    -1.45   0.147    -.1603075    .0239317
           Sorghum |  -.0067157   .0453989    -0.15   0.882    -.0956958    .0822644
           Cassava |  -.1703944   .0485326    -3.51   0.000    -.2655165   -.0752723
              Rice |   -.108453    .032414    -3.35   0.001    -.1719833   -.0449227
               HHS |    .012586   .0072394     1.74   0.082     -.001603     .026775
            Income |  -.0143501   .0381673    -0.38   0.707    -.0891565    .0604564
         Livestock |  -.0087345   .0026467    -3.30   0.001     -.013922    -.003547
         Education |  -.0107707   .0062406    -1.73   0.084    -.0230021    .0014607
              Cash |  -.0187321   .0402898    -0.46   0.642    -.0976986    .0602345
             CropD |  -.0249125   .0138378    -1.80   0.072     -.052034     .002209
      -------------+----------------------------------------------------------------
      1            |
            season |  -.0831983   .0444472    -1.87   0.061    -.1703132    .0039165
            Gender |  -.0157997   .0180519    -0.88   0.381    -.0511807    .0195814
               Age |  -.0040145   .0013518    -2.97   0.003     -.006664    -.001365
               Loc |   .1744804   .0486428     3.59   0.000     .0791423    .2698184
              Land |   -.011172   .0102105    -1.09   0.274    -.0311843    .0088402
           Quality |   .0660431   .0249794     2.64   0.008     .0170844    .1150018
             Maize |    .044792   .0338763     1.32   0.186    -.0216044    .1111884
           Sorghum |   .0040098   .0271161     0.15   0.882    -.0491368    .0571564
           Cassava |   .0937957    .031768     2.95   0.003     .0315316    .1560599
              Rice |   .0533856   .0191189     2.79   0.005     .0159132    .0908579
               HHS |   -.007517   .0045803    -1.64   0.101    -.0164943    .0014602
            Income |   .0083113   .0214485     0.39   0.698    -.0337269    .0503495
         Livestock |   .0052167   .0019497     2.68   0.007     .0013953    .0090381
         Education |   .0064328   .0039111     1.64   0.100    -.0012327    .0140984
              Cash |   .0108966   .0228981     0.48   0.634    -.0339829    .0557761
             CropD |   .0148791   .0087535     1.70   0.089    -.0022774    .0320355
      -------------+----------------------------------------------------------------
      2            |
            season |   .4058615   .0309675    13.11   0.000     .3451664    .4665566
            Gender |  -.0118996   .0151488    -0.79   0.432    -.0415906    .0177914
               Age |  -.0002296   .0006703    -0.34   0.732    -.0015434    .0010842
               Loc |   .1669921   .0520996     3.21   0.001     .0648788    .2691055
              Land |  -.0075336    .006898    -1.09   0.275    -.0210534    .0059861
           Quality |    .056687   .0256624     2.21   0.027     .0063896    .1069843
             Maize |   .0233959   .0147819     1.58   0.113     -.005576    .0523679
           Sorghum |   .0027059   .0183032     0.15   0.882    -.0331676    .0385795
           Cassava |   .0765987   .0293055     2.61   0.009     .0191609    .1340364
              Rice |   .0550675     .02323     2.37   0.018     .0095374    .1005975
               HHS |   -.005069   .0030957    -1.64   0.102    -.0111363    .0009984
            Income |   .0060388   .0168371     0.36   0.720    -.0269614     .039039
         Livestock |   .0035178   .0012332     2.85   0.004     .0011007    .0059349
         Education |   .0043379   .0027001     1.61   0.108    -.0009543      .00963
              Cash |   .0078354   .0175806     0.45   0.656     -.026622    .0422928
             CropD |   .0100334    .005977     1.68   0.093    -.0016812     .021748
      ------------------------------------------------------------------------------
      
     6 . gologit2 CatMAHFP season Gender Age Loc Land Quality Maize Sorghum Cassava Rice HHS Income Livestock Education Cash CropD, autofit lrforce gamma
      
      ------------------------------------------------------------------------------
      Testing parallel lines assumption using the .05 level of significance...
      
      Step  1:  Constraints for parallel lines imposed for Cash (P Value = 0.9075)
      Step  2:  Constraints for parallel lines imposed for Maize (P Value = 0.8380)
      Step  3:  Constraints for parallel lines imposed for Loc (P Value = 0.7532)
      Step  4:  Constraints for parallel lines imposed for Education (P Value = 0.7421)
      Step  5:  Constraints for parallel lines imposed for CropD (P Value = 0.6476)
      Step  6:  Constraints for parallel lines imposed for Cassava (P Value = 0.6360)
      Step  7:  Constraints for parallel lines imposed for Land (P Value = 0.3533)
      Step  8:  Constraints for parallel lines imposed for Rice (P Value = 0.3325)
      Step  9:  Constraints for parallel lines imposed for Sorghum (P Value = 0.2803)
      Step  10: Constraints for parallel lines imposed for Gender (P Value = 0.2349)
      Step  11: Constraints for parallel lines imposed for Quality (P Value = 0.1626)
      Step  12: Constraints for parallel lines imposed for season (P Value = 0.1811)
      Step  13: Constraints for parallel lines imposed for Income (P Value = 0.0949)
      Step  14: Constraints for parallel lines imposed for Livestock (P Value = 0.1105)
      Step  15: Constraints for parallel lines are not imposed for 
                Age (P Value = 0.04553)
                HHS (P Value = 0.00723)
      
      Wald test of parallel lines assumption for the final model:
      
       ( 1)  [0]Cash - [1]Cash = 0
       ( 2)  [0]Maize - [1]Maize = 0
       ( 3)  [0]Loc - [1]Loc = 0
       ( 4)  [0]Education - [1]Education = 0
       ( 5)  [0]CropD - [1]CropD = 0
       ( 6)  [0]Cassava - [1]Cassava = 0
       ( 7)  [0]Land - [1]Land = 0
       ( 8)  [0]Rice - [1]Rice = 0
       ( 9)  [0]Sorghum - [1]Sorghum = 0
       (10)  [0]Gender - [1]Gender = 0
       (11)  [0]Quality - [1]Quality = 0
       (12)  [0]season - [1]season = 0
       (13)  [0]Income - [1]Income = 0
       (14)  [0]Livestock - [1]Livestock = 0
      
                 chi2( 14) =   13.87
               Prob > chi2 =    0.4592
      
      An insignificant test statistic indicates that the final model
      does not violate the proportional odds/ parallel lines assumption
      
      If you re-estimate this exact same model with gologit2, instead 
      of autofit you can save time by using the parameter
      
      pl(Cash Maize Loc Education CropD Cassava Land Rice Sorghum Gender Quality season Income Livestock)
      
      ------------------------------------------------------------------------------
      
      Generalized Ordered Logit Estimates               Number of obs   =        592
                                                        LR chi2(18)     =     123.68
                                                        Prob > chi2     =     0.0000
      Log likelihood = -509.76845                       Pseudo R2       =     0.1082
      
       ( 1)  [0]Cash - [1]Cash = 0
       ( 2)  [0]Maize - [1]Maize = 0
       ( 3)  [0]Loc - [1]Loc = 0
       ( 4)  [0]Education - [1]Education = 0
       ( 5)  [0]CropD - [1]CropD = 0
       ( 6)  [0]Cassava - [1]Cassava = 0
       ( 7)  [0]Land - [1]Land = 0
       ( 8)  [0]Rice - [1]Rice = 0
       ( 9)  [0]Sorghum - [1]Sorghum = 0
       (10)  [0]Gender - [1]Gender = 0
       (11)  [0]Quality - [1]Quality = 0
       (12)  [0]season - [1]season = 0
       (13)  [0]Income - [1]Income = 0
       (14)  [0]Livestock - [1]Livestock = 0
      ------------------------------------------------------------------------------
          CatMAHFP |      Coef.   Std. Err.      z    P>|z|     [95% Conf. Interval]
      -------------+----------------------------------------------------------------
      0            |
            season |   1.291177   .1750847     7.37   0.000     .9480178    1.634337
            Gender |  -.0781734   .2039357    -0.38   0.701      -.47788    .3215332
               Age |  -.0102351   .0077457    -1.32   0.186    -.0254163    .0049462
               Loc |   1.077718   .4291403     2.51   0.012     .2366182    1.918817
              Land |   .2362304   .0991981     2.38   0.017     .0418058     .430655
           Quality |   1.089953   .2979941     3.66   0.000     .5058957    1.674011
             Maize |   .3149795   .2550127     1.24   0.217    -.1848362    .8147952
           Sorghum |  -.0235917   .2756034    -0.09   0.932    -.5637643     .516581
           Cassava |   .6888866   .3031495     2.27   0.023     .0947245    1.283049
              Rice |   .5507831   .2275523     2.42   0.016     .1047889    .9967774
               HHS |   -.044972   .0458791    -0.98   0.327    -.1348933    .0449494
            Income |  -.0704924   .2418531    -0.29   0.771    -.5445158     .403531
         Livestock |   .0432838   .0143094     3.02   0.002     .0152378    .0713297
         Education |   .0430849   .0368977     1.17   0.243    -.0292333    .1154032
              Cash |    .348581   .2589582     1.35   0.178    -.1589677    .8561297
             CropD |  -.2043996   .0840843    -2.43   0.015    -.3692019   -.0395974
             _cons |  -1.882697   .5768035    -3.26   0.001    -3.013211   -.7521827
      -------------+----------------------------------------------------------------
      1            |
            season |   1.291177   .1750847     7.37   0.000     .9480178    1.634337
            Gender |  -.0781734   .2039357    -0.38   0.701      -.47788    .3215332
               Age |   .0094452   .0107223     0.88   0.378      -.01157    .0304605
               Loc |   1.077718   .4291403     2.51   0.012     .2366182    1.918817
              Land |   .2362304   .0991981     2.38   0.017     .0418058     .430655
           Quality |   1.089953   .2979941     3.66   0.000     .5058957    1.674011
             Maize |   .3149795   .2550127     1.24   0.217    -.1848362    .8147952
           Sorghum |  -.0235917   .2756034    -0.09   0.932    -.5637643     .516581
           Cassava |   .6888866   .3031495     2.27   0.023     .0947245    1.283049
              Rice |   .5507831   .2275523     2.42   0.016     .1047889    .9967774
               HHS |   .0842864   .0543315     1.55   0.121    -.0222015    .1907742
            Income |  -.0704924   .2418531    -0.29   0.771    -.5445158     .403531
         Livestock |   .0432838   .0143094     3.02   0.002     .0152378    .0713297
         Education |   .0430849   .0368977     1.17   0.243    -.0292333    .1154032
              Cash |    .348581   .2589582     1.35   0.178    -.1589677    .8561297
             CropD |  -.2043996   .0840843    -2.43   0.015    -.3692019   -.0395974
             _cons |  -5.148012   .6884761    -7.48   0.000      -6.4974   -3.798624
      ------------------------------------------------------------------------------
      
      
      Alternative parameterization: Gammas are deviations from proportionality
      ------------------------------------------------------------------------------
          CatMAHFP |      Coef.   Std. Err.      z    P>|z|     [95% Conf. Interval]
      -------------+----------------------------------------------------------------
      Beta         |
            season |   1.291177   .1750847     7.37   0.000     .9480178    1.634337
            Gender |  -.0781734   .2039357    -0.38   0.701      -.47788    .3215332
               Age |  -.0102351   .0077457    -1.32   0.186    -.0254163    .0049462
               Loc |   1.077718   .4291403     2.51   0.012     .2366182    1.918817
              Land |   .2362304   .0991981     2.38   0.017     .0418058     .430655
           Quality |   1.089953   .2979941     3.66   0.000     .5058957    1.674011
             Maize |   .3149795   .2550127     1.24   0.217    -.1848362    .8147952
           Sorghum |  -.0235917   .2756034    -0.09   0.932    -.5637643     .516581
           Cassava |   .6888866   .3031495     2.27   0.023     .0947245    1.283049
              Rice |   .5507831   .2275523     2.42   0.016     .1047889    .9967774
               HHS |   -.044972   .0458791    -0.98   0.327    -.1348933    .0449494
            Income |  -.0704924   .2418531    -0.29   0.771    -.5445158     .403531
         Livestock |   .0432838   .0143094     3.02   0.002     .0152378    .0713297
         Education |   .0430849   .0368977     1.17   0.243    -.0292333    .1154032
              Cash |    .348581   .2589582     1.35   0.178    -.1589677    .8561297
             CropD |  -.2043996   .0840843    -2.43   0.015    -.3692019   -.0395974
      -------------+----------------------------------------------------------------
      Gamma_2      |
               Age |   .0196803   .0098414     2.00   0.046     .0003915    .0389692
               HHS |   .1292583   .0481232     2.69   0.007     .0349385    .2235781
      -------------+----------------------------------------------------------------
      Alpha        |
           _cons_1 |  -1.882697   .5768035    -3.26   0.001    -3.013211   -.7521827
           _cons_2 |  -5.148012   .6884761    -7.48   0.000      -6.4974   -3.798624
      ------------------------------------------------------------------------------
      
     7 . mfx2
      
      Frequencies for CatMAHFP...
      
      
         CatMAHFP |      Freq.     Percent        Cum.
      ------------+-----------------------------------
                0 |        326       55.07       55.07
                1 |        184       31.08       86.15
                2 |         82       13.85      100.00
      ------------+-----------------------------------
            Total |        592      100.00
      
      Computing marginal effects after gologit2 for CatMAHFP == 0...
      
      
      Marginal effects after gologit2
            y  = Pr(CatMAHFP==0) (predict, o(0))
               =  .55559379
      ------------------------------------------------------------------------------
      variable |      dy/dx    Std. Err.     z    P>|z|  [    95% C.I.   ]      X
      ---------+--------------------------------------------------------------------
        season*|  -.3085453      .03907   -7.90   0.000  -.385121 -.231969        .5
        Gender*|     .01934      .05054    0.38   0.702  -.079714  .118394   .753378
           Age |   .0025271      .00191    1.32   0.186  -.001221  .006275   35.6892
           Loc*|  -.2608834      .09938   -2.63   0.009  -.455658 -.066109   .469595
          Land |  -.0583275       .0245   -2.38   0.017  -.106337 -.010318   1.35272
       Quality*|  -.2652526      .06943   -3.82   0.000  -.401338 -.129167   .391892
         Maize*|  -.0766661      .06091   -1.26   0.208  -.196053  .042721   .793919
       Sorghum*|   .0058248      .06804    0.09   0.932   -.12754  .139189   .493243
       Cassava*|  -.1691137      .07322   -2.31   0.021  -.312632 -.025596   .445946
          Rice*|  -.1364418      .05601   -2.44   0.015  -.246222 -.026661   .290541
           HHS |    .011104      .01133    0.98   0.327  -.011098  .033306   5.08784
        Income*|   .0173551      .05935    0.29   0.770  -.098977  .133687   .162162
      Livest~k |  -.0106872      .00353   -3.02   0.002  -.017614  -.00376   2.88851
      Educat~n |  -.0106381      .00911   -1.17   0.243  -.028493  .007217   5.22973
          Cash*|  -.0864699      .06427   -1.35   0.178  -.212429  .039489   .277027
         CropD |   .0504682      .02075    2.43   0.015   .009794  .091142   3.55743
      ------------------------------------------------------------------------------
      (*) dy/dx is for discrete change of dummy variable from 0 to 1
      
      Computing marginal effects after gologit2 for CatMAHFP == 1...
      
      
      Marginal effects after gologit2
            y  = Pr(CatMAHFP==1) (predict, o(1))
               =  .33805757
      ------------------------------------------------------------------------------
      variable |      dy/dx    Std. Err.     z    P>|z|  [    95% C.I.   ]      X
      ---------+--------------------------------------------------------------------
        season*|   .1823066      .02664    6.84   0.000   .130086  .234528        .5
        Gender*|  -.0117932      .03057   -0.39   0.700  -.071708  .048122   .753378
           Age |  -.0034248      .00169   -2.03   0.042  -.006729 -.000121   35.6892
           Loc*|   .1537403      .05593    2.75   0.006   .044124  .263356   .469595
          Land |   .0358765       .0154    2.33   0.020   .005697  .066056   1.35272
       Quality*|   .1497103      .03712    4.03   0.000   .076958  .222462   .391892
         Maize*|   .0488033      .04016    1.22   0.224  -.029907  .127513   .793919
       Sorghum*|   -.003583      .04186   -0.09   0.932  -.085622  .078456   .493243
       Cassava*|   .1011599      .04301    2.35   0.019   .016861  .185459   .445946
          Rice*|   .0789236      .03088    2.56   0.011   .018399  .139448   .290541
           HHS |  -.0191145      .00946   -2.02   0.043  -.037649  -.00058   5.08784
        Income*|  -.0107798      .03723   -0.29   0.772  -.083755  .062195   .162162
      Livest~k |   .0065735      .00225    2.92   0.003   .002168  .010979   2.88851
      Educat~n |   .0065433      .00563    1.16   0.245  -.004499  .017586   5.22973
          Cash*|   .0512013      .03672    1.39   0.163  -.020771  .123173   .277027
         CropD |  -.0310423      .01306   -2.38   0.017  -.056641 -.005444   3.55743
      ------------------------------------------------------------------------------
      (*) dy/dx is for discrete change of dummy variable from 0 to 1
      
      Computing marginal effects after gologit2 for CatMAHFP == 2...
      
      
      Marginal effects after gologit2
            y  = Pr(CatMAHFP==2) (predict, o(2))
               =  .10634865
      ------------------------------------------------------------------------------
      variable |      dy/dx    Std. Err.     z    P>|z|  [    95% C.I.   ]      X
      ---------+--------------------------------------------------------------------
        season*|   .1262387      .01955    6.46   0.000   .087929  .164549        .5
        Gender*|  -.0075468      .01999   -0.38   0.706  -.046734  .031641   .753378
           Age |   .0008977      .00102    0.88   0.377  -.001093  .002888   35.6892
           Loc*|   .1071432       .0457    2.34   0.019   .017577   .19671   .469595
          Land |    .022451      .00955    2.35   0.019   .003735  .041167   1.35272
       Quality*|   .1155423      .03584    3.22   0.001   .045296  .185789   .391892
         Maize*|   .0278628      .02106    1.32   0.186  -.013407  .069132   .793919
       Sorghum*|  -.0022419      .02619   -0.09   0.932  -.053571  .049087   .493243
       Cassava*|   .0679538      .03151    2.16   0.031     .0062  .129707   .445946
          Rice*|   .0575182       .0263    2.19   0.029   .005965  .109071   .290541
           HHS |   .0080105      .00513    1.56   0.118  -.002036  .018057   5.08784
        Income*|  -.0065753      .02214   -0.30   0.766  -.049965  .036814   .162162
      Livest~k |   .0041136      .00139    2.96   0.003   .001387   .00684   2.88851
      Educat~n |   .0040947      .00352    1.16   0.244  -.002798  .010987   5.22973
          Cash*|   .0352686      .02795    1.26   0.207  -.019503   .09004   .277027
         CropD |  -.0194259      .00809   -2.40   0.016  -.035283 -.003568   3.55743
      ------------------------------------------------------------------------------
      (*) dy/dx is for discrete change of dummy variable from 0 to 1
      
      Preparing final results...
      
      
      Original results are now active. mfx results are stored as gologit2_mfx.
      
      ----------------------------------------------------------------------------------------------------------------------------------------------------------------------------------
      Model gologit2_mfx (Marginal effects after gologit2)
      ----------------------------------------------------------------------------------------------------------------------------------------------------------------------------------
      ------------------------------------------------------------------------------
          CatMAHFP |      Coef.   Std. Err.      z    P>|z|     [95% Conf. Interval]
      -------------+----------------------------------------------------------------
      0            |
            season |  -.3085453   .0390701    -7.90   0.000    -.3851213   -.2319692
            Gender |     .01934   .0505389     0.38   0.702    -.0797144    .1183945
               Age |   .0025271   .0019121     1.32   0.186    -.0012205    .0062748
               Loc |  -.2608834   .0993764    -2.63   0.009    -.4556576   -.0661093
              Land |  -.0583275   .0244952    -2.38   0.017    -.1063371   -.0103179
           Quality |  -.2652526   .0694326    -3.82   0.000    -.4013379   -.1291673
             Maize |  -.0766661   .0609131    -1.26   0.208    -.1960535    .0427214
           Sorghum |   .0058248   .0680443     0.09   0.932    -.1275395    .1391892
           Cassava |  -.1691137   .0732247    -2.31   0.021    -.3126315   -.0255959
              Rice |  -.1364418   .0560114    -2.44   0.015    -.2462221   -.0266615
               HHS |    .011104   .0113279     0.98   0.327    -.0110982    .0333062
            Income |   .0173551   .0593542     0.29   0.770     -.098977    .1336871
         Livestock |  -.0106872   .0035341    -3.02   0.002    -.0176139   -.0037605
         Education |  -.0106381   .0091098    -1.17   0.243    -.0284929    .0072168
              Cash |  -.0864699   .0642658    -1.35   0.178    -.2124285    .0394888
             CropD |   .0504682   .0207524     2.43   0.015     .0097942    .0911421
      -------------+----------------------------------------------------------------
      1            |
            season |   .1823066   .0266439     6.84   0.000     .1300855    .2345276
            Gender |  -.0117932   .0305694    -0.39   0.700    -.0717082    .0481217
               Age |  -.0034248   .0016857    -2.03   0.042    -.0067287   -.0001209
               Loc |   .1537403   .0559275     2.75   0.006     .0441243    .2633562
              Land |   .0358765   .0153978     2.33   0.020     .0056974    .0660556
           Quality |   .1497103    .037119     4.03   0.000     .0769584    .2224622
             Maize |   .0488033   .0401589     1.22   0.224    -.0299066    .1275132
           Sorghum |   -.003583   .0418573    -0.09   0.932    -.0856217    .0784557
           Cassava |   .1011599   .0430107     2.35   0.019     .0168605    .1854593
              Rice |   .0789236   .0308806     2.56   0.011     .0183988    .1394485
               HHS |  -.0191145   .0094565    -2.02   0.043    -.0376489     -.00058
            Income |  -.0107798   .0372327    -0.29   0.772    -.0837545     .062195
         Livestock |   .0065735   .0022476     2.92   0.003     .0021682    .0109788
         Education |   .0065433   .0056339     1.16   0.245    -.0044989    .0175856
              Cash |   .0512013   .0367212     1.39   0.163    -.0207708    .1231734
             CropD |  -.0310423   .0130606    -2.38   0.017    -.0566407   -.0054439
      -------------+----------------------------------------------------------------
      2            |
            season |   .1262387   .0195464     6.46   0.000     .0879285    .1645488
            Gender |  -.0075468   .0199941    -0.38   0.706    -.0467344    .0316408
               Age |   .0008977   .0010156     0.88   0.377    -.0010929    .0028882
               Loc |   .1071432    .045698     2.34   0.019     .0175767    .1967097
              Land |    .022451    .009549     2.35   0.019     .0037354    .0411666
           Quality |   .1155423   .0358407     3.22   0.001     .0452958    .1857888
             Maize |   .0278628   .0210563     1.32   0.186    -.0134068    .0691324
           Sorghum |  -.0022419   .0261887    -0.09   0.932    -.0535707     .049087
           Cassava |   .0679538   .0315076     2.16   0.031     .0062001    .1297075
              Rice |   .0575182   .0263032     2.19   0.029     .0059648    .1090715
               HHS |   .0080105   .0051259     1.56   0.118    -.0020362    .0180571
            Income |  -.0065753   .0221379    -0.30   0.766    -.0499649    .0368142
         Livestock |   .0041136   .0013909     2.96   0.003     .0013874    .0068398
         Education |   .0040947   .0035166     1.16   0.244    -.0027976    .0109871
              Cash |   .0352686   .0279453     1.26   0.207    -.0195033    .0900404
             CropD |  -.0194259   .0080908    -2.40   0.016    -.0352835   -.0035682
      ------------------------------------------------------------------------------
      
   
