# Supplementary material for: Understanding the drivers of food security among agriculture-based households in Gurué District, Central Mozambique
Source: Agric Food Secur. 2022 Feb 2;11(1):7. doi: 10.1186/s40066-021-00344-3 (PMC8807014; doi:10.1186/s40066-021-00344-3)
Supplement: Supplementary file 2 — Additional file 2: Data set. Data set used in this study. [file 40066_2021_344_MOESM2_ESM.xlsx]

## Sheet: Sheet1
id	season	Gender	Age	Loc	Land	Quality	Maize	Sorghum	Cassava	Rice	HHS	Income	Livestock	Education	Cash	CropD	MAHFP	HFCS	HDDS	CatHDDS	CatHFCS	CatMAHFP
1	0	1	32	1	2.5	0	1	0	0	0	3	1	0	12	0	3	8	13	3	0	0	1
1	1	1	33	1	2.5	0	1	0	0	0	4	1	0	12	0	3	11	19	10	2	0	2
2	0	1	33	1	3	0	1	0	0	0	3	1	1	12	1	4	3	17	4	1	0	0
2	1	1	34	1	3	0	1	0	0	0	3	1	1	12	1	4	7	23	9	2	1	1
3	0	1	21	1	2	0	1	0	0	0	5	0	0	8	1	3	0	12	2	0	0	0
3	1	1	22	1	2	0	1	0	0	0	5	0	0	8	1	3	5	22	4	1	1	0
4	0	1	30	1	1.35	0	1	0	0	0	6	0	0	5	1	3	0	12	2	0	0	0
4	1	1	31	1	1.35	0	1	0	0	0	6	0	0	5	1	3	0	18	9	2	0	0
5	0	1	32	1	0.25	0	1	0	0	0	8	0	14	5	0	1	0	12	1	0	0	0
5	1	1	33	1	0.25	0	1	0	0	0	8	0	14	5	0	1	4	12	4	1	0	0
6	0	1	37	1	4	0	0	0	0	0	6	0	15	7	1	5	5	19	4	1	0	0
6	1	1	38	1	4	0	0	0	0	0	6	0	15	7	1	5	7	19	7	2	0	1
7	0	1	40	1	1.5	0	1	0	0	0	6	1	1	5	1	3	12	14.5	4	1	0	2
7	1	1	41	1	1.5	0	1	0	0	0	6	1	1	5	1	3	12	24.5	4	1	1	2
8	0	0	65	1	1	0	1	1	0	0	1	0	0	5	0	5	0	17.5	3	0	0	0
8	1	0	66	1	1	0	1	1	0	0	2	0	0	5	0	5	1	23.5	5	1	1	0
9	0	1	22	1	0.25	0	1	0	0	0	3	0	0	5	0	1	12	17	3	0	0	2
9	1	1	23	1	0.25	0	1	0	0	0	3	0	0	5	0	1	12	26	8	2	1	2
10	0	1	63	1	3	0	1	0	0	0	2	0	0	5	1	4	0	13	1	0	0	0
10	1	1	64	1	3	0	1	0	0	0	2	0	0	5	1	4	2	22	3	0	1	0
11	0	0	33	1	0.5	0	1	0	0	0	8	0	0	5	0	2	0	12	2	0	0	0
11	1	0	34	1	0.5	0	1	0	0	0	8	0	0	5	0	2	1	19	7	2	0	0
12	0	1	56	1	5	0	1	0	0	0	7	0	35	5	1	4	12	15	2	0	0	2
12	1	1	57	1	5	0	1	0	0	0	7	0	35	5	1	4	12	22	7	2	1	2
13	0	0	53	1	5.5	0	1	0	0	1	6	1	10	16	1	5	12	25.5	4	1	1	2
13	1	0	54	1	5.5	0	1	0	0	1	6	1	10	16	1	5	12	27.5	6	1	1	2
14	0	1	35	1	1.5	0	1	1	0	0	9	1	4	4	1	5	0	21.5	4	1	1	0
14	1	1	36	1	1.5	0	1	1	0	0	8	1	4	4	1	5	4	21.5	7	2	1	0
15	0	1	27	1	0.5	0	1	0	0	0	3	1	0	10	0	2	4	10	1	0	0	0
15	1	1	28	1	0.5	0	1	0	0	0	3	1	0	10	0	2	7	14	1	0	0	1
16	0	1	40	1	0.25	0	0	0	0	0	4	0	0	5	1	3	0	16.5	2	0	0	0
16	1	1	41	1	0.25	0	0	0	0	0	4	0	0	5	1	3	4	20.5	4	1	0	0
17	0	1	22	1	0.25	0	0	1	0	0	6	0	0	5	0	4	0	15.5	3	0	0	0
17	1	1	23	1	0.25	0	0	1	0	0	6	0	0	5	0	4	3	15.5	6	1	0	0
18	0	1	27	1	0.5	0	1	0	0	0	5	0	0	7	0	3	7	12.5	3	0	0	1
18	1	1	28	1	0.5	0	1	0	0	0	5	0	0	7	0	3	9	21.5	6	1	1	1
19	0	1	20	1	0.27	0	1	0	0	0	4	0	4	5	0	5	0	18.5	3	0	0	0
19	1	1	21	1	0.27	0	1	0	0	0	4	0	4	5	0	5	0	22.5	5	1	1	0
20	0	1	40	1	3	0	1	0	0	0	3	0	0	0	1	4	4	14.5	5	1	0	0
20	1	1	41	1	3	0	1	0	0	0	3	0	0	0	1	4	7	16.5	7	2	0	1
21	0	1	28	1	4	0	1	0	0	1	4	0	0	0	0	6	12	20.5	6	1	0	2
21	1	1	29	1	4	0	1	0	0	1	4	0	0	0	0	6	12	26.5	10	2	1	2
22	0	0	60	1	1.35	0	1	1	0	0	6	0	0	5	0	5	0	17	2	0	0	0
22	1	0	61	1	1.35	0	1	1	0	0	6	0	0	5	0	5	3	22	4	1	1	0
23	0	1	21	1	1	0	1	0	0	0	3	0	0	5	0	3	6	12.5	4	1	0	1
23	1	1	22	1	1	0	1	0	0	0	3	0	0	5	0	3	7	19.5	6	1	0	1
24	0	0	21	1	1.35	0	1	0	0	0	5	0	0	7	0	4	0	15.5	3	0	0	0
24	1	0	22	1	1.35	0	1	0	0	0	5	0	0	7	0	4	2	22.5	6	1	1	0
25	0	1	40	1	2	0	1	0	0	1	9	1	0	6	1	4	12	18.5	6	1	0	2
25	1	1	41	1	2	0	1	0	0	1	9	1	0	6	1	4	12	23.5	10	2	1	2
26	0	1	26	1	2	0	1	0	0	0	5	0	9	10	1	4	0	15	2	0	0	0
26	1	1	27	1	2	0	1	0	0	0	5	0	9	10	1	4	2	18	2	0	0	0
27	0	1	35	1	3	0	1	1	0	0	7	1	3	5	0	5	0	17	2	0	0	0
27	1	1	36	1	3	0	1	1	0	0	7	1	3	5	0	5	5	17	6	1	0	0
28	0	1	30	1	4	0	0	0	0	0	6	1	0	8	1	6	10	23	2	0	1	2
28	1	1	31	1	4	0	0	0	0	0	7	1	0	8	1	6	12	30	4	1	1	2
29	0	1	19	1	0.5	0	0	0	0	0	3	0	4	5	0	4	3	13.5	3	0	0	0
29	1	1	20	1	0.5	0	0	0	0	0	3	0	4	5	0	4	8	19.5	5	1	0	1
30	0	1	32	1	5	0	1	0	0	0	8	0	2	5	1	5	12	17	3	0	0	2
30	1	1	33	1	5	0	1	0	0	0	8	0	2	5	1	5	12	24	7	2	1	2
31	0	1	55	1	1	0	1	0	0	0	5	0	0	5	1	2	0	12	1	0	0	0
31	1	1	51	1	1	0	1	0	0	0	5	0	0	5	1	2	3	18	5	1	0	0
32	0	1	31	1	0.22	0	1	0	0	0	3	0	0	5	0	4	0	15	2	0	0	0
32	1	1	32	1	0.22	0	1	0	0	0	3	0	0	5	0	4	3	16	4	1	0	0
33	0	1	22	1	0.35	0	1	0	0	0	6	0	0	6	1	3	0	10	0	0	0	0
33	1	1	23	1	0.35	0	1	0	0	0	6	0	0	6	1	3	1	14	4	1	0	0
34	0	1	23	1	0.56	0	0	0	0	0	2	1	0	10	1	2	8	18.5	5	1	0	1
34	1	1	24	1	0.56	0	0	0	0	0	4	1	0	10	1	2	8	27.5	8	2	1	1
35	0	0	42	1	1	0	1	0	0	0	7	1	0	5	0	3	0	16.5	4	1	0	0
35	1	0	43	1	1	0	1	0	0	0	7	1	0	5	0	3	0	24.5	6	1	1	0
36	0	1	30	1	0.2	0	1	0	0	0	9	0	0	12	0	2	12	12	4	1	0	2
36	1	1	31	1	0.2	0	1	0	0	0	9	0	0	12	0	2	12	19	8	2	0	2
37	0	1	27	1	1.5	0	1	0	0	0	4	0	5	11	1	4	5	20.5	4	1	0	0
37	1	1	28	1	1.5	0	1	0	0	0	4	0	5	11	1	4	7	24.5	5	1	1	1
38	0	1	22	1	0.5	0	1	0	0	0	8	0	0	9	0	1	0	14.5	3	0	0	0
38	1	1	23	1	0.5	0	1	0	0	0	8	0	0	9	0	1	0	22.5	8	2	1	0
39	0	1	32	1	1	0	1	0	0	0	4	1	0	12	0	2	12	16	5	1	0	2
39	1	1	33	1	1	0	1	0	0	0	4	1	0	12	0	2	12	18	7	2	0	2
40	0	0	37	1	2	0	1	0	0	1	7	1	0	10	1	4	7	18	3	0	0	1
40	1	0	38	1	2	0	1	0	0	1	7	1	0	10	1	4	9	24	8	2	1	1
41	0	1	29	1	1.35	0	1	0	0	0	4	1	0	5	1	6	2	15.5	6	1	0	0
41	1	1	30	1	1.35	0	1	0	0	0	4	1	0	5	1	6	6	23.5	8	2	1	1
42	0	1	18	1	1.45	0	1	0	0	0	3	1	0	5	0	2	2	13.5	5	1	0	0
42	1	1	19	1	1.35	0	1	0	0	0	3	1	0	5	0	2	7	16.5	6	1	0	1
43	0	1	33	1	1.35	0	1	0	0	0	6	0	0	5	1	2	2	13.5	4	1	0	0
43	1	1	34	1	1.35	0	1	0	0	0	6	0	0	5	1	2	2	14.5	4	1	0	0
44	0	1	35	1	1.35	0	1	0	0	0	8	1	9	5	1	4	3	19	3	0	0	0
44	1	1	36	1	1.35	0	1	0	0	0	8	1	9	5	1	4	7	29	5	1	1	1
45	0	1	45	1	1.4	0	1	0	0	0	7	0	0	3	1	2	3	15	2	0	0	0
45	1	1	46	1	1.35	0	1	0	0	0	7	0	0	3	1	2	3	18	2	0	0	0
46	0	1	21	1	1.35	0	1	0	0	0	3	0	0	7	1	3	2	12.5	4	1	0	0
46	1	1	22	1	1.35	0	1	0	0	0	3	0	0	7	1	3	6	22.5	9	2	1	1
47	0	0	51	1	1.35	0	1	0	0	0	7	1	0	7	0	3	2	20.5	5	1	0	0
47	1	0	52	1	1.35	0	1	0	0	0	7	1	0	7	0	3	3	27.5	5	1	1	0
48	0	1	30	1	1.35	0	1	0	0	0	4	0	0	7	0	2	2	13	4	1	0	0
48	1	1	31	1	1.35	0	1	0	0	0	4	0	0	7	0	2	6	18	4	1	0	1
49	0	1	51	1	1.35	0	1	1	0	0	7	0	0	7	0	3	1	14	2	0	0	0
49	1	1	52	1	1.4	0	1	1	0	0	7	0	0	7	0	3	3	18	4	1	0	0
50	0	1	32	1	1.35	0	1	0	0	1	7	0	0	7	1	6	2	19.5	4	1	0	0
50	1	1	33	1	1.35	0	1	0	0	1	6	0	0	7	1	6	2	19.5	4	1	0	0
51	0	1	55	1	1.35	0	1	0	0	1	2	0	0	5	0	7	3	21	4	1	0	0
51	1	1	56	1	1.35	0	1	0	0	1	2	0	0	5	0	7	5	28	8	2	1	0
52	0	0	24	1	1.35	0	1	0	0	0	3	0	0	5	0	4	2	19	5	1	0	0
52	1	0	25	1	1.35	0	1	0	0	0	3	0	0	5	0	4	2	26	7	2	1	0
53	0	1	42	1	2	0	1	1	0	1	9	0	0	5	1	7	2	24	3	0	1	0
53	1	1	43	1	2	0	1	1	0	1	9	0	0	5	1	7	6	29	6	1	1	1
54	0	1	30	1	1.35	0	1	0	0	0	7	0	0	5	0	2	3	12	2	0	0	0
54	1	1	31	1	1.35	0	1	0	0	0	7	0	0	5	0	2	4	15	7	2	0	0
55	0	1	27	1	1.35	0	1	0	0	0	7	0	0	5	1	5	2	15	3	0	0	0
55	1	1	29	1	1.35	0	1	0	0	0	7	0	0	5	1	5	6	19	3	0	0	1
56	0	1	30	1	0.5	0	1	0	0	0	5	0	2	10	0	3	2	15	6	1	0	0
56	1	1	31	1	0.5	0	1	0	0	0	5	0	2	10	0	3	4	23	8	2	1	0
57	0	1	31	1	1.35	0	1	0	0	0	6	1	0	5	0	4	2	16.5	6	1	0	0
57	1	1	32	1	1.35	0	1	0	0	0	6	1	0	5	0	4	7	20.5	6	1	0	1
58	0	0	40	1	1.35	0	1	0	0	0	9	1	0	5	1	4	3	16	4	1	0	0
58	1	0	42	1	1.35	0	1	0	0	0	9	1	0	5	1	4	6	24	4	1	1	1
59	0	1	44	1	1.2	0	1	0	0	1	5	0	0	5	0	5	3	20	5	1	0	0
59	1	1	45	1	1.35	0	1	0	0	1	5	0	0	5	0	5	3	29	10	2	1	0
60	0	0	31	1	1.35	0	1	0	0	0	4	1	0	5	0	4	3	21	4	1	0	0
60	1	0	32	1	1.35	0	1	0	0	0	5	1	0	5	0	4	3	30	6	1	1	0
61	0	1	32	1	1.5	0	1	0	0	0	5	0	0	3	1	4	3	18	4	1	0	0
61	1	1	33	1	1.35	0	1	0	0	0	5	0	0	3	1	4	3	18	4	1	0	0
62	0	1	25	1	1.35	0	1	0	0	0	4	1	0	6	1	5	5	20	5	1	0	0
62	1	1	26	1	1.35	0	1	0	0	0	4	1	0	6	1	5	6	23	9	2	1	1
63	0	1	51	1	1.35	0	1	0	0	0	4	1	0	5	0	4	2	15.5	4	1	0	0
63	1	1	52	1	1.35	0	1	0	0	0	4	1	0	5	0	4	5	21.5	8	2	1	0
64	0	1	30	1	1.35	0	1	0	0	1	5	0	9	7	1	7	4	22	5	1	1	0
64	1	1	31	1	1.35	0	1	0	0	1	5	0	9	7	1	7	8	25	9	2	1	1
65	0	1	44	1	1.35	0	1	0	0	0	6	0	0	5	0	6	2	19.5	6	1	0	0
65	1	1	45	1	1.4	0	1	0	0	0	6	0	0	5	0	6	3	26.5	9	2	1	0
66	0	1	23	1	1.35	0	1	0	0	0	4	0	0	5	1	4	3	16.5	4	1	0	0
66	1	1	24	1	1.35	0	1	0	0	0	4	0	0	5	1	4	5	24.5	4	1	1	0
67	0	0	25	1	1.35	0	1	0	0	0	4	0	0	5	0	3	3	16	4	1	0	0
67	1	0	26	1	1.35	0	1	0	0	0	4	0	0	5	0	3	8	18	7	2	0	1
68	0	0	39	1	1	0	1	0	0	1	3	0	0	1	0	4	2	18.5	5	1	0	0
68	1	0	40	1	1	0	1	0	0	1	3	0	0	1	0	4	7	19.5	7	2	0	1
69	0	1	42	1	1.35	0	1	0	0	1	6	0	66	5	1	5	3	21	4	1	0	0
69	1	1	43	1	1.35	0	1	0	0	1	6	0	66	5	1	5	7	29	7	2	1	1
70	0	1	26	1	1.35	0	1	0	0	0	4	0	0	7	0	4	2	17	5	1	0	0
70	1	1	27	1	1.35	0	1	0	0	0	4	0	0	7	0	4	6	18	7	2	0	1
71	0	1	20	1	1.35	0	1	0	0	0	3	0	0	5	0	2	2	13.5	4	1	0	0
71	1	1	21	1	1.35	0	1	0	0	0	6	0	0	5	0	2	7	23.5	5	1	1	1
72	0	1	57	1	1.35	0	1	0	0	0	3	0	0	5	0	7	4	21	4	1	0	0
72	1	1	58	1	1.35	0	1	0	0	0	3	0	0	5	0	7	6	29	5	1	1	1
73	0	1	19	1	1.35	0	1	0	0	0	2	0	0	5	0	3	3	16	4	1	0	0
73	1	1	20	1	1.35	0	1	0	0	0	2	0	0	5	0	3	4	26	7	2	1	0
74	0	1	23	1	1.35	0	1	0	0	0	3	0	0	7	0	4	2	16	3	0	0	0
74	1	1	24	1	1.35	0	1	0	0	0	3	0	0	7	0	4	3	21	7	2	0	0
75	0	1	28	1	1.35	0	1	0	0	1	6	0	23	5	1	7	2	20	6	1	0	0
75	1	1	29	1	1.35	0	1	0	0	1	6	0	23	5	1	7	2	30	10	2	1	0
76	0	1	51	1	2.5	0	1	0	0	0	5	0	0	2	0	2	7	12.5	5	1	0	1
76	1	1	52	1	2.5	0	1	0	0	0	5	0	0	2	0	2	8	12.5	9	2	0	1
77	0	0	38	1	1.35	0	1	0	0	0	3	1	0	6	0	3	1	13	4	1	0	0
77	1	0	39	1	1.35	0	1	0	0	0	3	1	0	6	0	3	4	22	7	2	1	0
78	0	1	28	1	1	0	1	0	0	0	5	1	0	5	0	2	3	15.5	5	1	0	0
78	1	1	29	1	1	0	1	0	0	0	5	1	0	5	0	2	7	22.5	5	1	1	1
79	0	1	31	1	1	0	1	0	0	1	6	0	0	2	0	4	3	15	4	1	0	0
79	1	1	32	1	1	0	1	0	0	1	6	0	0	2	0	4	3	25	6	1	1	0
80	0	0	19	1	5	0	1	0	0	0	5	0	0	5	1	4	5	16.5	3	0	0	0
80	1	0	20	1	5	0	1	0	0	0	6	0	0	5	1	4	6	18.5	5	1	0	1
81	0	0	28	1	2	0	1	0	0	0	6	1	18	4	1	7	6	26.5	4	1	1	1
81	1	0	29	1	2	0	1	0	0	0	6	1	18	4	1	7	8	33.5	4	1	1	1
82	0	1	43	1	0.5	0	1	0	0	0	5	1	0	5	0	5	3	20.5	3	0	0	0
82	1	1	44	1	0.5	0	1	0	0	0	5	1	0	5	0	5	5	28.5	6	1	1	0
83	0	1	60	1	0.5	0	1	0	1	0	8	0	0	4	1	4	2	16	2	0	0	0
83	1	1	61	1	0.5	0	1	0	1	0	8	0	0	4	1	4	7	24	3	0	1	1
84	0	1	43	1	2	0	1	0	0	0	7	0	16	3	1	3	4	15.5	4	1	0	0
84	1	1	44	1	2	0	1	0	0	0	7	0	16	3	1	3	7	18.5	8	2	0	1
85	0	1	45	1	1.5	0	1	0	0	1	3	0	0	3	1	9	5	23.5	5	1	1	0
85	1	1	46	1	1.5	0	1	0	0	1	3	0	0	3	1	9	5	27.5	9	2	1	0
86	0	1	40	1	2	0	1	0	0	0	6	0	14	4	1	2	7	17	3	0	0	1
86	1	1	41	1	2	0	1	0	0	0	6	0	14	4	1	2	8	21	6	1	0	1
87	0	1	31	1	2.5	0	1	0	0	0	7	0	0	6	1	4	6	15	5	1	0	1
87	1	1	32	1	2.5	0	1	0	0	0	7	0	0	6	1	4	9	17	5	1	0	1
88	0	1	32	1	0.5	0	1	0	0	0	5	0	0	4	1	3	4	15	3	0	0	0
88	1	1	33	1	0.5	0	1	0	0	0	6	0	0	4	1	3	5	17	7	2	0	0
89	0	1	38	1	1.5	0	1	0	0	0	4	0	5	7	1	7	6	20	7	2	0	1
89	1	1	39	1	1.5	0	1	0	0	0	4	0	5	7	1	7	7	29	9	2	1	1
90	0	1	32	1	1.35	0	1	1	0	0	7	0	0	7	1	8	6	29.5	5	1	1	1
90	1	1	33	1	1.35	0	1	1	0	0	7	0	0	7	1	8	11	31.5	7	2	1	2
91	0	1	18	1	1.5	0	1	0	1	1	7	0	0	6	1	6	5	22	5	1	1	0
91	1	1	19	1	1.5	0	1	0	1	1	7	0	0	6	1	6	5	25	7	2	1	0
92	0	1	39	1	1	0	1	0	0	0	6	0	0	2	1	3	2	15	3	0	0	0
92	1	1	40	1	1	0	1	0	0	0	6	0	0	2	1	3	4	23	3	0	1	0
93	0	1	23	1	0.5	0	1	0	0	0	3	0	0	10	0	3	2	14.5	5	1	0	0
93	1	1	24	1	0.5	0	1	0	0	0	3	0	0	10	0	3	4	23.5	6	1	1	0
94	0	1	40	1	2.5	0	1	0	0	0	6	0	0	7	1	4	3	17	4	1	0	0
94	1	1	41	1	2.5	0	1	0	0	0	5	0	0	7	1	4	6	22	7	2	1	1
95	0	1	21	1	0.5	0	1	0	0	0	3	0	0	9	0	2	3	16.5	4	1	0	0
95	1	1	22	1	0.5	0	1	0	0	0	3	0	0	9	0	2	5	20.5	4	1	0	0
96	0	1	27	1	0.5	0	1	0	0	0	2	0	0	5	0	2	2	12.5	3	0	0	0
96	1	1	28	1	0.5	0	1	0	0	0	2	0	0	5	0	2	4	17.5	4	1	0	0
97	0	1	44	1	0.5	0	1	1	0	0	9	0	0	6	0	4	5	15	4	1	0	0
97	1	1	45	1	0.5	0	1	1	0	0	9	0	0	6	0	4	9	19	5	1	0	1
98	0	1	28	1	1.5	0	1	1	0	0	6	0	0	5	1	5	1	18.5	5	1	0	0
98	1	1	29	1	1.5	0	1	1	0	0	6	0	0	5	1	5	4	27.5	9	2	1	0
99	0	1	51	1	0.5	0	1	0	0	0	7	0	1	2	1	4	2	16	3	0	0	0
99	1	1	52	1	0.5	0	1	0	0	0	7	0	1	2	1	4	7	19	5	1	0	1
100	0	1	36	1	1	0	1	1	0	0	7	0	4	3	0	5	5	18	4	1	0	0
100	1	1	37	1	1	0	1	1	0	0	7	0	4	3	0	5	7	25	5	1	1	1
101	0	1	27	1	0.5	0	1	0	0	0	4	0	0	4	0	2	5	12	3	0	0	0
101	1	1	28	1	0.5	0	1	0	0	0	4	0	0	4	0	2	9	15	8	2	0	1
102	0	1	38	1	1.5	0	1	0	0	0	6	0	0	7	1	5	2	21	4	1	0	0
102	1	1	39	1	1.5	0	1	0	0	0	6	0	0	7	1	5	2	31	7	2	1	0
103	0	0	33	1	1	0	1	1	0	0	4	1	6	2	1	7	2	24.5	5	1	1	0
103	1	0	34	1	1	0	1	1	0	0	4	1	6	2	1	7	4	32.5	7	2	1	0
104	0	1	30	1	1	0	1	1	0	0	5	0	27	5	1	7	2	22.5	5	1	1	0
104	1	1	31	1	1	0	1	1	0	0	5	0	27	5	1	7	6	22.5	9	2	1	1
105	0	1	27	1	1.5	0	1	0	0	0	6	1	0	5	0	5	4	18.5	5	1	0	0
105	1	1	29	1	1.5	0	1	0	0	0	7	1	0	5	0	5	5	19.5	6	1	0	0
106	0	0	18	1	0.5	0	1	0	0	0	3	0	0	10	1	4	3	19.5	5	1	0	0
106	1	0	19	1	0.5	0	1	0	0	0	3	0	0	10	1	4	8	24.5	10	2	1	1
107	0	1	48	1	3	0	1	0	0	0	7	1	2	5	1	3	2	16.5	5	1	0	0
107	1	1	49	1	3	0	1	0	0	0	7	1	2	5	1	3	3	24.5	7	2	1	0
108	0	0	33	1	3	0	1	1	1	1	5	0	8	6	1	7	3	26	6	1	1	0
108	1	0	34	1	3	0	1	1	1	1	5	0	8	6	1	7	4	36	9	2	2	0
109	0	1	25	1	2	0	1	0	0	0	6	1	2	3	1	3	3	16.5	6	1	0	0
109	1	1	26	1	2	0	1	0	0	0	6	1	2	3	1	3	6	22.5	10	2	1	1
110	0	1	37	1	1.35	0	1	0	0	1	8	0	0	10	1	6	4	19.5	6	1	0	0
110	1	1	39	1	1.35	0	1	0	0	1	8	0	0	10	1	6	7	27.5	11	2	1	1
111	0	0	20	1	0.5	0	1	0	0	1	1	0	0	9	0	4	4	19.5	4	1	0	0
111	1	0	22	1	0.5	0	1	0	0	1	3	0	0	9	0	4	5	29.5	9	2	1	0
112	0	1	32	1	0.5	0	1	0	0	0	5	0	2	12	0	4	2	19	6	1	0	0
112	1	1	33	1	0.5	0	1	0	0	0	5	0	2	12	0	4	2	22	7	2	1	0
113	0	0	25	1	1	0	1	0	0	0	7	0	0	3	0	3	4	17.5	4	1	0	0
113	1	0	26	1	1	0	1	0	0	0	7	0	0	3	0	3	7	17.5	6	1	0	1
114	0	1	25	1	0.5	0	1	0	0	0	5	0	0	8	0	4	3	17	5	1	0	0
114	1	1	26	1	0.5	0	1	0	0	0	5	0	0	8	0	4	4	20	5	1	0	0
115	0	1	25	1	2	0	1	1	1	1	6	0	0	5	1	7	3	29.5	5	1	1	0
115	1	1	26	1	2	0	1	1	1	1	6	0	0	5	1	7	5	37.5	8	2	2	0
116	0	1	25	1	1	0	1	0	0	0	8	0	0	5	1	4	3	18	4	1	0	0
116	1	1	26	1	1	0	1	0	0	0	8	0	0	5	1	4	5	24	4	1	1	0
117	0	1	35	1	1	0	1	0	0	0	8	0	0	6	1	4	3	18	4	1	0	0
117	1	1	36	1	1	0	1	0	0	0	8	0	0	6	1	4	7	23	6	1	1	1
118	0	1	19	1	1	0	1	0	0	0	4	1	0	5	0	2	2	16	3	0	0	0
118	1	1	20	1	1	0	1	0	0	0	5	1	0	5	0	2	3	21	4	1	0	0
119	0	1	30	1	2	0	1	1	0	0	5	0	2	6	1	8	3	28	6	1	1	0
119	1	1	31	1	2	0	1	1	0	0	5	0	2	6	1	8	7	32	6	1	1	1
120	0	1	28	1	0.5	0	0	0	0	0	4	0	0	5	0	1	8	12.5	4	1	0	1
120	1	1	29	1	0.5	0	0	0	0	0	4	0	0	5	0	1	8	12.5	6	1	0	1
121	0	1	36	1	1.5	0	1	0	0	0	2	0	16	7	0	2	6	14.5	6	1	0	1
121	1	1	37	1	1.5	0	1	0	0	0	2	0	16	7	0	2	8	17.5	11	2	0	1
122	0	0	32	1	0.5	0	1	0	0	0	6	0	15	4	1	7	6	26	6	1	1	1
122	1	0	33	1	0.5	0	1	0	0	0	6	0	15	4	1	7	9	36	6	1	2	1
123	0	0	30	1	0.5	0	1	0	0	0	6	0	0	5	0	2	7	15.5	4	1	0	1
123	1	0	31	1	0.5	0	1	0	0	0	6	0	0	5	0	2	9	21.5	8	2	1	1
124	0	0	27	1	0.5	0	0	0	0	0	4	0	0	10	0	1	5	12.5	4	1	0	0
124	1	0	28	1	0.5	0	0	0	0	0	5	0	0	10	0	1	7	13.5	7	2	0	1
125	0	0	24	1	0.5	0	1	0	0	0	2	0	0	7	1	3	7	17.5	4	1	0	1
125	1	0	25	1	0.5	0	1	0	0	0	2	0	0	7	1	3	11	27.5	5	1	1	2
126	0	1	40	1	2.5	0	1	0	0	0	6	0	8	3	1	3	7	20	5	1	0	1
126	1	1	41	1	2.5	0	1	0	0	0	6	0	8	3	1	3	7	20	5	1	0	1
127	0	1	48	1	1.35	0	1	0	0	0	13	0	13	4	1	3	7	17.5	4	1	0	1
127	1	1	49	1	1.35	0	1	0	0	0	13	0	13	4	1	3	11	18.5	7	2	0	2
128	0	0	21	1	0.5	0	1	0	0	0	6	0	0	10	0	2	8	12	4	1	0	1
128	1	0	22	1	0.5	0	1	0	0	0	6	0	0	10	0	2	12	20	7	2	0	2
129	0	1	42	1	1.35	0	1	0	0	0	6	1	31	5	1	3	7	16.5	5	1	0	1
129	1	1	43	1	1.35	0	1	0	0	0	6	1	31	5	1	3	11	24.5	9	2	1	2
130	0	0	35	1	0.5	0	1	0	0	0	4	0	9	4	0	2	7	12.5	4	1	0	1
130	1	0	36	1	0.5	0	1	0	0	0	4	0	9	4	0	2	7	18.5	4	1	0	1
131	0	1	23	1	1	0	1	0	0	0	4	0	0	7	0	3	7	13.5	6	1	0	1
131	1	1	24	1	1	0	1	0	0	0	4	0	0	7	0	3	12	19.5	6	1	0	2
132	0	1	36	1	0.5	0	1	0	0	0	3	0	0	7	1	2	7	17.5	5	1	0	1
132	1	1	37	1	0.5	0	1	0	0	0	5	0	0	7	1	2	12	21.5	10	2	1	2
133	0	0	24	1	1	0	1	0	0	0	5	0	0	5	1	4	7	21.5	4	1	1	1
133	1	0	25	1	1	0	1	0	0	0	5	0	0	5	1	4	9	29.5	8	2	1	1
134	0	1	29	1	0.5	0	1	0	0	0	2	0	0	5	1	3	7	16	4	1	0	1
134	1	1	30	1	0.5	0	1	0	0	0	2	0	0	5	1	3	10	26	9	2	1	2
135	0	1	35	1	1	0	1	0	0	0	7	0	0	2	0	3	8	16	6	1	0	1
135	1	1	36	1	1	0	1	0	0	0	8	0	0	2	0	3	11	21	10	2	0	2
136	0	1	34	1	1	0	1	0	0	0	6	0	0	10	0	2	7	15.5	6	1	0	1
136	1	1	35	1	1	0	1	0	0	0	6	0	0	10	0	2	8	22.5	10	2	1	1
137	0	1	30	1	1	0	1	0	0	0	5	0	4	6	0	2	8	12.5	4	1	0	1
137	1	1	31	1	1	0	1	0	0	0	5	0	4	6	0	2	12	13.5	9	2	0	2
138	0	1	34	1	0.5	0	1	0	0	0	8	0	0	4	1	3	10	17.5	4	1	0	2
138	1	1	35	1	0.5	0	1	0	0	0	8	0	0	4	1	3	11	25.5	4	1	1	2
139	0	1	26	1	0.5	0	1	0	0	0	4	0	7	5	1	4	7	18.5	5	1	0	1
139	1	1	27	1	0.5	0	1	0	0	0	4	0	7	5	1	4	12	21.5	6	1	1	2
140	0	1	39	0	1.35	1	1	1	0	1	7	0	0	5	0	4	3	17	2	0	0	0
140	1	1	40	0	1.35	1	1	1	0	1	7	0	0	5	0	4	6	25	6	1	1	1
141	0	0	54	0	1.35	0	1	1	1	0	5	0	0	1	0	3	4	17	3	0	0	0
141	1	0	55	0	1.35	0	1	1	1	0	7	0	0	1	0	3	9	25	3	0	1	1
142	0	1	32	0	3	1	1	1	1	1	10	0	0	5	0	4	4	18.5	3	0	0	0
142	1	1	33	0	3	1	1	1	1	1	10	0	0	5	0	4	8	23.5	5	1	1	1
143	0	0	47	0	1.35	1	1	1	1	0	5	1	0	2	0	5	3	23.5	5	1	1	0
143	1	0	48	0	1.35	1	1	1	1	0	5	1	0	2	0	5	4	23.5	7	2	1	0
144	0	1	33	0	5	1	1	1	1	0	2	0	3	7	0	3	4	20	5	1	0	0
144	1	1	34	0	5	1	1	1	1	0	2	0	3	7	0	3	9	28	5	1	1	1
145	0	1	29	0	0.5	1	0	0	1	0	4	0	0	10	0	1	0	13	2	0	0	0
145	1	1	30	0	0.5	1	0	0	1	0	4	0	0	10	0	1	4	22	6	1	1	0
146	0	1	32	0	0.5	1	1	0	0	0	4	0	0	9	0	1	3	14.5	3	0	0	0
146	1	1	33	0	0.5	1	1	0	0	0	4	0	0	9	0	1	3	20.5	3	0	0	0
147	0	1	30	0	1	1	1	1	1	1	3	0	8	9	0	4	5	19.5	5	1	0	0
147	1	1	32	0	1	1	1	1	1	1	3	0	8	9	0	4	6	22.5	7	2	1	1
148	0	1	39	0	3	1	1	1	1	1	4	0	0	2	0	4	3	18.5	3	0	0	0
148	1	1	40	0	3	1	1	1	1	1	4	0	0	2	0	4	8	18.5	8	2	0	1
149	0	1	25	0	1.35	0	0	0	1	1	3	0	1	6	0	2	3	14	2	0	0	0
149	1	1	26	0	1.35	0	0	0	1	1	4	0	1	6	0	2	4	20	5	1	0	0
150	0	1	27	0	1.35	0	0	1	1	0	6	0	0	2	0	2	4	15	3	0	0	0
150	1	1	28	0	1.35	0	0	1	1	0	6	0	0	2	0	2	8	25	6	1	1	1
151	0	1	24	0	1	0	0	1	1	0	8	0	0	3	0	2	3	14	2	0	0	0
151	1	1	25	0	1	0	0	1	1	0	8	0	0	3	0	2	7	22	5	1	1	1
152	0	0	65	0	1.35	0	0	1	0	1	2	0	0	1	0	2	3	14.5	2	0	0	0
152	1	0	66	0	1.35	0	0	1	0	1	2	0	0	1	0	2	8	16.5	2	0	0	1
153	0	1	35	0	2	1	1	1	1	1	6	1	22	5	0	4	3	19	4	1	0	0
153	1	1	36	0	2	1	1	1	1	1	6	1	22	5	0	4	3	22	4	1	1	0
154	0	0	47	0	1.35	1	1	1	1	0	6	0	9	5	0	3	4	16	2	0	0	0
154	1	0	48	0	1.35	1	1	1	1	0	6	0	9	5	0	3	8	23	6	1	1	1
155	0	0	53	0	1.35	0	0	1	1	0	6	0	2	1	0	2	3	14.5	3	0	0	0
155	1	0	54	0	1.35	0	0	1	1	0	6	0	2	1	0	2	5	18.5	6	1	0	0
156	0	0	26	0	1.35	0	1	1	1	1	3	0	2	5	0	4	4	18	2	0	0	0
156	1	0	27	0	1.35	0	1	1	1	1	4	0	2	5	0	4	8	20	5	1	0	1
157	0	0	29	0	1.35	1	1	1	1	1	3	0	0	10	0	5	4	22.5	5	1	1	0
157	1	0	30	0	1.35	1	1	1	1	1	3	0	0	10	0	5	8	26.5	7	2	1	1
158	0	1	65	0	1.35	0	1	1	1	1	2	0	1	4	0	4	4	18.5	3	0	0	0
158	1	1	66	0	1.35	0	1	1	1	1	2	0	1	4	0	4	8	23.5	5	1	1	1
159	0	1	25	0	1.35	0	1	1	0	1	3	0	8	10	0	4	4	20.5	5	1	0	0
159	1	1	26	0	1.35	0	1	1	0	1	3	0	8	10	0	4	5	28.5	7	2	1	0
160	0	0	62	0	1.35	0	0	1	1	1	3	0	0	1	0	3	5	17	3	0	0	0
160	1	0	63	0	1.35	0	0	1	1	1	3	0	0	1	0	3	10	21	6	1	0	2
161	0	0	83	0	1.35	1	0	1	1	0	4	0	0	2	0	2	5	15.5	4	1	0	0
161	1	0	84	0	1.35	1	0	1	1	0	4	0	0	2	0	2	5	20.5	7	2	0	0
162	0	1	18	0	5	1	0	1	1	1	3	0	0	8	0	3	3	16	2	0	0	0
162	1	1	19	0	5	1	0	1	1	1	3	0	0	8	0	3	8	16	6	1	0	1
163	0	1	73	0	4	1	1	1	1	0	6	0	0	1	0	3	5	16	2	0	0	0
163	1	1	74	0	4	1	1	1	1	0	6	0	0	1	0	3	9	25	2	0	1	1
164	0	1	34	0	1.35	1	1	1	1	1	5	0	1	6	0	4	4	22	2	0	1	0
164	1	1	35	0	1.35	1	1	1	1	1	5	0	1	6	0	4	4	32	5	1	1	0
165	0	0	71	0	1.35	1	1	1	1	1	1	0	0	1	0	4	3	18	3	0	0	0
165	1	0	72	0	1.35	1	1	1	1	1	1	0	0	1	0	4	8	27	5	1	1	1
166	0	1	36	0	1.35	1	1	1	1	0	7	1	10	5	0	5	4	20.5	6	1	0	0
166	1	1	37	0	1.35	1	1	1	1	0	7	1	10	5	0	5	6	22.5	9	2	1	1
167	0	0	38	0	1.35	1	1	1	1	0	6	1	0	2	0	3	3	17.5	4	1	0	0
167	1	0	39	0	1.35	1	1	1	1	0	6	1	0	2	0	3	5	20.5	4	1	0	0
168	0	1	22	0	1.35	0	1	1	1	0	4	0	0	9	0	4	4	19.5	4	1	0	0
168	1	1	23	0	1.35	0	1	1	1	0	4	0	0	9	0	4	8	25.5	9	2	1	1
169	0	0	60	0	1	1	1	1	1	1	5	0	0	1	0	4	5	19.5	4	1	0	0
169	1	0	61	0	1	1	1	1	1	1	5	0	0	1	0	4	9	22.5	6	1	1	1
170	0	1	49	0	1.35	1	1	1	1	0	9	0	0	3	0	3	3	16.5	4	1	0	0
170	1	1	50	0	1.35	1	1	1	1	0	9	0	0	3	0	3	5	24.5	7	2	1	0
171	0	1	22	0	1.35	1	1	1	1	1	2	0	1	5	0	5	3	19.5	4	1	0	0
171	1	1	23	0	1.35	1	1	1	1	1	2	0	1	5	0	5	4	25.5	8	2	1	0
172	0	1	21	0	1.35	1	1	1	1	0	4	0	3	8	0	5	4	23.5	7	2	1	0
172	1	1	22	0	1.35	1	1	1	1	0	4	0	3	8	0	5	6	25.5	11	2	1	1
173	0	1	53	0	1.35	1	1	1	1	0	7	1	24	2	1	5	4	19	4	1	0	0
173	1	1	54	0	1.35	1	1	1	1	0	7	1	24	2	1	5	4	21	9	2	0	0
174	0	1	44	0	1	0	0	1	1	1	9	0	0	5	0	4	4	20.5	6	1	0	0
174	1	1	45	0	1	0	0	1	1	1	9	0	0	5	0	4	4	20.5	7	2	0	0
175	0	1	32	0	1.35	0	1	1	1	0	6	0	6	7	0	4	4	20.5	5	1	0	0
175	1	1	33	0	1.35	0	1	1	1	0	6	0	6	7	0	4	4	22.5	8	2	1	0
176	0	0	25	0	4	1	1	1	1	1	6	1	2	6	1	7	3	25	4	1	1	0
176	1	0	26	0	4	1	1	1	1	1	6	1	2	6	1	7	7	31	5	1	1	1
177	0	1	50	0	1.35	1	1	0	0	0	7	0	10	4	0	2	3	19	4	1	0	0
177	1	1	51	0	1.35	1	1	0	0	0	7	0	10	4	0	2	7	25	5	1	1	1
178	0	1	32	0	1.35	1	1	1	1	1	7	1	10	4	0	5	2	22.5	4	1	1	0
178	1	1	33	0	1.35	1	1	1	1	1	7	1	10	4	0	5	5	30.5	4	1	1	0
179	0	1	23	0	1.35	0	0	1	1	1	4	1	5	6	1	5	2	23	5	1	1	0
179	1	1	24	0	1.35	0	0	1	1	1	4	1	5	6	1	5	7	29	8	2	1	1
180	0	0	18	0	1.35	0	0	0	1	0	4	0	0	2	0	1	4	14.5	3	0	0	0
180	1	0	19	0	1.35	0	0	0	1	0	4	0	0	2	0	1	7	21.5	7	2	1	1
181	0	0	44	0	1.35	0	0	0	1	0	9	0	2	1	0	1	4	13.5	4	1	0	0
181	1	0	45	0	1.35	0	0	0	1	0	9	0	2	1	0	1	5	15.5	4	1	0	0
182	0	1	35	0	1.35	1	0	1	1	1	7	0	0	4	0	3	5	17.5	6	1	0	0
182	1	1	36	0	1.35	1	0	1	1	1	7	0	0	4	0	3	5	20.5	11	2	0	0
183	0	1	45	0	1.5	0	1	1	1	1	4	0	3	4	0	4	5	19	5	1	0	0
183	1	1	46	0	1.5	0	1	1	1	1	4	0	3	4	0	4	9	25	8	2	1	1
184	0	0	39	0	1.35	0	1	1	0	0	6	0	12	7	0	2	5	15	2	0	0	0
184	1	0	40	0	1.35	0	1	1	0	0	6	0	12	7	0	2	10	16	6	1	0	2
185	0	0	25	0	1.35	1	0	1	1	0	5	0	0	7	0	2	1	15	4	1	0	0
185	1	0	26	0	1.35	1	0	1	1	0	5	0	0	7	0	2	6	18	6	1	0	1
186	0	1	25	0	1.35	0	1	1	0	1	5	0	0	6	0	3	2	17	3	0	0	0
186	1	1	26	0	1.35	0	1	1	0	1	5	0	0	6	0	3	3	18	5	1	0	0
187	0	1	38	0	1.35	0	1	1	1	0	8	0	0	4	1	5	2	19	3	0	0	0
187	1	1	39	0	1.35	0	1	1	1	0	8	0	0	4	1	5	6	23	4	1	1	1
188	0	1	27	0	1.35	1	1	0	0	0	3	0	0	5	1	2	2	16	3	0	0	0
188	1	1	28	0	1.35	1	1	0	0	0	3	0	0	5	1	2	3	23	8	2	1	0
189	0	1	24	0	1.35	1	0	1	1	1	3	0	0	4	0	4	4	17.5	5	1	0	0
189	1	1	25	0	1.35	1	0	1	1	1	3	0	0	4	0	4	5	23.5	8	2	1	0
190	0	1	60	0	1.5	1	1	0	0	1	5	1	6	6	0	3	10	21	3	0	0	2
190	1	1	61	0	1.5	1	1	0	0	1	5	1	6	6	0	3	10	24	7	2	1	2
191	0	1	45	0	1	0	1	1	1	0	7	0	0	0	0	4	0	19	2	0	0	0
191	1	1	46	0	1	0	1	1	1	0	7	0	0	0	0	4	1	25	6	1	1	0
192	0	0	53	0	0.5	0	0	0	1	0	3	0	0	0	0	1	0	12	1	0	0	0
192	1	0	54	0	0.5	0	0	0	1	0	3	0	0	0	0	1	1	20	2	0	0	0
193	0	0	48	0	0.5	0	0	0	1	0	2	0	0	0	0	1	0	12	1	0	0	0
193	1	0	49	0	0.5	0	0	0	1	0	2	0	0	0	0	1	3	16	2	0	0	0
194	0	1	19	0	0.2	0	0	1	0	0	5	0	0	0	0	1	0	12	1	0	0	0
194	1	1	20	0	0.2	0	0	1	0	0	5	0	0	0	0	1	0	14	5	1	0	0
195	0	1	38	0	1	0	0	1	1	0	6	0	2	0	0	2	0	14	2	0	0	0
195	1	1	39	0	1	0	0	1	1	0	6	0	2	0	0	2	3	23	4	1	1	0
196	0	1	24	0	1.5	0	1	1	0	1	6	0	0	5	0	4	0	19	2	0	0	0
196	1	1	25	0	1.5	0	1	1	0	1	6	0	0	5	0	4	0	26	3	0	1	0
197	0	0	30	0	1	0	0	1	1	0	5	0	0	0	0	2	0	12	1	0	0	0
197	1	0	31	0	1	0	0	1	1	0	5	0	0	0	0	2	2	15	2	0	0	0
198	0	1	24	0	1	1	0	1	1	0	4	1	3	0	0	2	6	15	3	0	0	1
198	1	1	25	0	1	1	0	1	1	0	4	1	3	0	0	2	6	17	7	2	0	1
199	0	1	30	0	0.57	0	0	1	1	0	5	0	3	6	0	2	0	13	2	0	0	0
199	1	1	31	0	0.57	0	0	1	1	0	5	0	3	6	0	2	0	23	4	1	1	0
200	0	1	24	0	0.5	1	0	1	1	0	5	0	0	0	0	2	0	14	2	0	0	0
200	1	1	25	0	0.5	1	0	1	1	0	5	0	0	0	0	2	2	17	2	0	0	0
201	0	1	31	0	1	1	0	1	1	0	5	0	0	0	0	2	0	14	2	0	0	0
201	1	1	32	0	1	1	0	1	1	0	5	0	0	0	0	2	0	15	7	2	0	0
202	0	0	50	0	0.5	1	0	0	1	0	4	0	1	0	0	1	6	12	1	0	0	1
202	1	0	51	0	0.5	1	0	0	1	0	4	0	1	0	0	1	10	12	1	0	0	2
203	0	0	61	0	0.5	1	1	1	0	0	4	0	0	0	0	3	0	14	1	0	0	0
203	1	0	62	0	0.5	1	1	1	0	0	4	0	0	0	0	3	5	14	1	0	0	0
204	0	1	18	0	0.5	1	0	1	1	0	4	0	2	5	0	3	5	16	2	0	0	0
204	1	1	19	0	0.5	1	0	1	1	0	4	0	2	5	0	3	10	25	3	0	1	2
205	0	1	30	0	1.35	1	1	1	1	0	10	0	7	4	0	3	6	14	1	0	0	1
205	1	1	31	0	1.35	1	1	1	1	0	10	0	7	4	0	3	11	14	2	0	0	2
206	0	0	63	0	1.35	0	0	1	1	0	2	0	0	5	0	2	0	14	2	0	0	0
206	1	0	64	0	1.35	0	0	1	1	0	2	0	0	5	0	2	0	17	5	1	0	0
207	0	1	20	0	0.5	1	1	0	0	0	5	0	0	5	1	2	0	15	2	0	0	0
207	1	1	21	0	0.5	1	1	0	0	0	5	0	0	5	1	2	0	17	5	1	0	0
208	0	1	58	0	1	1	1	0	1	1	6	0	0	4	0	3	0	14	1	0	0	0
208	1	1	59	0	1	1	1	0	1	1	6	0	0	4	0	3	3	16	5	1	0	0
209	0	1	33	0	2.5	1	1	1	1	0	2	1	0	7	0	3	0	16	2	0	0	0
209	1	1	34	0	2.5	1	1	1	1	0	2	1	0	7	0	3	4	21	4	1	0	0
210	0	1	53	0	1	1	1	0	1	0	5	0	0	3	0	3	0	17	2	0	0	0
210	1	1	54	0	1	1	1	0	1	0	5	0	0	3	0	3	4	19	2	0	0	0
211	0	1	30	0	0.25	0	0	1	0	0	5	1	3	0	0	2	0	15	1	0	0	0
211	1	1	31	0	0.25	0	0	1	0	0	5	1	3	0	0	2	2	21	3	0	0	0
212	0	1	23	0	2	1	1	0	1	0	5	1	4	5	1	4	12	21.5	5	1	1	2
212	1	1	24	0	2	1	1	0	1	0	5	1	4	5	1	4	12	31.5	6	1	1	2
213	0	0	40	0	1	1	1	1	1	0	7	0	0	5	0	4	0	17	2	0	0	0
213	1	0	41	0	1	1	1	1	1	0	7	0	0	5	0	4	1	20	2	0	0	0
214	0	0	30	0	1	1	1	1	0	1	8	0	0	5	0	3	0	16	1	0	0	0
214	1	0	31	0	1	1	1	1	0	1	8	0	0	5	0	3	5	26	1	0	1	0
215	0	1	34	0	0.5	0	0	0	0	0	6	0	1	7	0	1	0	10	0	0	0	0
215	1	1	35	0	0.5	0	0	0	0	0	6	0	1	7	0	1	3	18	4	1	0	0
216	0	1	39	0	2.5	1	1	1	1	0	8	1	13	8	0	3	7	14	2	0	0	1
216	1	1	40	0	2.5	1	1	1	1	0	8	1	13	8	0	3	10	20	4	1	0	2
217	0	1	45	0	2.5	1	1	1	1	1	7	0	11	7	0	4	12	15.5	5	1	0	2
217	1	1	46	0	2.5	1	1	1	1	1	7	0	11	7	0	4	12	17.5	10	2	0	2
218	0	1	23	0	1	1	1	1	1	0	3	0	3	5	0	3	0	17.5	5	1	0	0
218	1	1	24	0	1	1	1	1	1	0	3	0	3	5	0	3	0	18.5	10	2	0	0
219	0	1	24	0	0.36	1	0	1	0	0	5	0	2	5	0	1	2	10	0	0	0	0
219	1	1	25	0	0.36	1	0	1	0	0	5	0	2	5	0	1	3	11	4	1	0	0
220	0	0	52	0	0.5	1	0	0	1	0	4	0	0	5	0	1	0	10	0	0	0	0
220	1	0	53	0	0.5	1	0	0	1	0	4	0	0	5	0	1	2	12	4	1	0	0
221	0	1	39	0	3.5	1	0	0	1	1	8	0	7	5	0	3	5	15	2	0	0	0
221	1	1	40	0	3.5	1	0	0	1	1	8	0	7	5	0	3	6	18	2	0	0	1
222	0	1	40	0	1	1	1	1	1	0	5	0	0	7	0	4	5	17	1	0	0	0
222	1	1	41	0	1	1	1	1	1	0	5	0	0	7	0	4	5	17	2	0	0	0
223	0	1	27	0	1	1	1	1	1	1	3	0	2	9	0	5	6	21	2	0	0	1
223	1	1	28	0	1	1	1	1	1	1	3	0	2	9	0	5	9	27	6	1	1	1
224	0	1	24	0	1.5	1	1	0	0	0	3	0	2	10	0	3	5	18	2	0	0	0
224	1	1	25	0	1.5	1	1	0	0	0	3	0	2	10	0	3	8	18	2	0	0	1
225	0	1	26	0	2.5	1	1	1	0	0	7	1	4	5	0	4	5	20	2	0	0	0
225	1	1	27	0	2.5	1	1	1	0	0	7	1	4	5	0	4	9	21	6	1	0	1
226	0	1	37	0	2	1	1	1	1	0	5	0	0	5	0	3	0	14	1	0	0	0
226	1	1	38	0	2	1	1	1	1	0	5	0	0	5	0	3	5	20	5	1	0	0
227	0	0	35	0	1	0	0	1	1	0	9	0	2	5	0	2	0	14	2	0	0	0
227	1	0	36	0	1	0	0	1	1	0	9	0	2	5	0	2	5	18	5	1	0	0
228	0	0	70	0	0.5	1	1	1	1	0	2	0	0	5	0	4	0	14	1	0	0	0
228	1	0	71	0	0.5	1	1	1	1	0	2	0	0	5	0	4	0	22	2	0	1	0
229	0	1	46	0	0.5	1	1	1	1	1	9	0	10	6	0	5	2	21	3	0	0	0
229	1	1	47	0	0.5	1	1	1	1	1	9	0	10	6	0	5	3	25	4	1	1	0
230	0	0	20	0	0.5	0	0	0	1	0	9	0	5	6	0	1	0	13.5	4	1	0	0
230	1	0	21	0	0.5	0	0	0	1	0	9	0	5	6	0	1	2	16.5	7	2	0	0
231	0	1	31	0	0.5	1	1	1	0	0	5	0	2	5	0	2	0	14	1	0	0	0
231	1	1	32	0	0.5	1	1	1	0	0	5	0	2	5	0	2	3	17	3	0	0	0
232	0	1	32	0	0.25	1	0	1	1	0	6	0	0	10	0	2	0	14	2	0	0	0
232	1	1	33	0	0.25	1	0	1	1	0	6	0	0	10	0	2	1	22	2	0	1	0
233	0	1	20	0	0.5	1	1	1	1	0	4	0	1	4	0	3	0	16	2	0	0	0
233	1	1	21	0	0.5	1	1	1	1	0	4	0	1	4	0	3	4	23	5	1	1	0
234	0	1	35	0	1.5	1	1	1	1	0	5	0	0	4	0	7	0	23	2	0	1	0
234	1	1	36	0	1.5	1	1	1	1	0	5	0	0	4	0	7	2	27	5	1	1	0
235	0	1	33	0	0.5	0	1	1	1	1	7	0	14	6	0	5	8	20	2	0	0	1
235	1	1	34	0	0.5	0	1	1	1	1	7	0	14	6	0	5	10	23	6	1	1	2
236	0	0	80	0	1	1	1	1	1	0	7	0	0	0	0	3	0	16	2	0	0	0
236	1	0	81	0	1	1	1	1	1	0	7	0	0	0	0	3	0	23	6	1	1	0
237	0	0	70	0	1.35	1	1	1	1	0	7	0	0	5	0	3	0	14	1	0	0	0
237	1	0	71	0	1.35	1	1	1	1	0	7	0	0	5	0	3	1	16	3	0	0	0
238	0	1	63	0	0.5	1	0	1	1	0	3	0	0	5	0	2	5	13	3	0	0	0
238	1	1	64	0	0.5	1	0	1	1	0	3	0	0	5	0	2	10	14	7	2	0	2
239	0	1	22	0	1	1	1	1	1	0	4	0	0	10	0	3	3	16	3	0	0	0
239	1	1	23	0	1	1	1	1	1	0	4	0	0	10	0	3	3	20	8	2	0	0
240	0	1	36	0	1	0	1	0	1	0	5	1	0	5	0	2	0	12	2	0	0	0
240	1	1	37	0	1	0	1	0	1	0	5	1	0	5	0	2	2	17	2	0	0	0
241	0	0	66	0	1	1	0	1	0	0	4	0	3	5	0	1	0	12	2	0	0	0
241	1	0	67	0	1	1	0	1	0	0	4	0	3	5	0	1	3	20	5	1	0	0
242	0	1	23	0	0.5	0	1	1	0	0	3	0	1	5	0	2	0	14	2	0	0	0
242	1	1	24	0	0.5	0	1	1	0	0	3	0	1	5	0	2	4	17	2	0	0	0
243	0	1	23	0	1	1	1	1	0	1	2	0	9	5	0	4	4	20.5	6	1	0	0
243	1	1	25	0	1	1	1	1	0	1	2	0	9	5	0	4	5	26.5	9	2	1	0
244	0	1	35	0	1	0	0	1	1	0	7	0	0	5	0	2	6	14	2	0	0	1
244	1	1	36	0	1	0	0	1	1	0	7	0	0	5	0	2	7	19	3	0	0	1
245	0	1	32	0	1	1	1	1	1	0	6	0	0	5	0	4	2	17	4	1	0	0
245	1	1	33	0	1	1	1	1	1	0	6	0	0	5	0	4	4	24	9	2	1	0
246	0	1	62	0	3	1	1	1	0	1	5	0	0	2	0	5	0	22	2	0	1	0
246	1	1	63	0	3	1	1	1	0	1	5	0	0	2	0	5	0	26	2	0	1	0
247	0	0	53	0	0.5	1	1	1	1	0	3	0	8	2	0	3	8	17.5	6	1	0	1
247	1	0	54	0	0.5	1	1	1	1	0	3	0	8	2	0	3	12	24.5	7	2	1	2
248	0	1	25	0	0.5	1	1	1	1	0	4	0	5	7	0	3	7	20.5	6	1	0	1
248	1	1	26	0	0.5	1	1	1	1	0	4	0	5	7	0	3	10	26.5	11	2	1	2
249	0	1	56	0	2	1	1	1	1	1	2	0	10	5	0	4	9	17.5	5	1	0	1
249	1	1	57	0	2	1	1	1	1	1	2	0	10	5	0	4	12	18.5	5	1	0	2
250	0	1	32	0	1.5	1	1	1	1	1	7	0	0	5	0	4	8	19.5	5	1	0	1
250	1	1	33	0	1.5	1	1	1	1	1	7	0	0	5	0	4	11	29.5	9	2	1	2
251	0	1	30	0	2	1	0	1	1	1	6	0	5	10	0	3	8	17	5	1	0	1
251	1	1	31	0	2	1	0	1	1	1	6	0	5	10	0	3	11	23	9	2	1	2
252	0	1	46	0	2.5	1	1	1	1	1	9	0	0	3	1	9	10	33.5	7	2	1	2
252	1	1	47	0	2.5	1	1	1	1	1	9	0	0	3	1	9	10	37	11	2	2	2
253	0	0	23	0	0.5	1	0	1	1	1	2	0	0	5	0	3	9	17.5	5	1	0	1
253	1	0	24	0	0.5	1	0	1	1	1	2	0	0	5	0	3	11	19.5	5	1	0	2
254	0	1	68	0	0.5	1	1	1	1	0	2	0	1	1	0	3	9	17.5	5	1	0	1
254	1	1	69	0	0.5	1	1	1	1	0	2	0	1	1	0	3	11	23.5	8	2	1	2
255	0	0	19	0	0.5	0	1	1	1	1	3	0	0	7	0	4	0	20.5	5	1	0	0
255	1	0	20	0	0.5	0	1	1	1	1	3	0	0	7	0	4	1	26.5	6	1	1	0
256	0	1	38	0	1.5	1	0	1	1	0	6	0	2	3	0	2	8	14	3	0	0	1
256	1	1	39	0	1.5	1	0	1	1	0	6	0	2	3	0	2	11	17	5	1	0	2
257	0	1	50	0	0.5	1	0	1	1	1	3	0	0	2	0	3	9	16.5	4	1	0	1
257	1	1	51	0	0.5	1	0	1	1	1	3	0	0	2	0	3	11	19.5	5	1	0	2
258	0	1	22	0	1.5	1	0	1	1	1	7	0	1	5	0	3	9	15.5	4	1	0	1
258	1	1	23	0	1.5	1	0	1	1	1	7	0	1	5	0	3	12	22.5	5	1	1	2
259	0	1	24	0	1.5	1	1	1	1	1	8	0	2	5	0	4	8	16.5	3	0	0	1
259	1	1	25	0	1.5	1	1	1	1	1	8	0	2	5	0	4	12	17.5	7	2	0	2
260	0	1	23	0	1.5	1	0	0	1	1	4	0	15	10	0	4	6	20.5	5	1	0	1
260	1	1	24	0	1.5	1	0	0	1	1	4	0	15	10	0	4	7	25.5	8	2	1	1
261	0	1	23	0	0.5	1	0	1	1	0	5	0	3	7	0	2	9	15.5	6	1	0	1
261	1	1	24	0	0.5	1	0	1	1	0	5	0	3	7	0	2	9	16.5	7	2	0	1
262	0	0	20	0	0.75	1	1	1	1	0	2	0	0	3	0	3	8	18.5	4	1	0	1
262	1	0	21	0	0.75	1	1	1	1	0	2	0	0	3	0	3	10	26.5	5	1	1	2
263	0	1	23	0	2	1	1	1	1	1	4	0	3	7	0	4	9	20.5	4	1	0	1
263	1	1	24	0	2	1	1	1	1	1	4	0	3	7	0	4	9	26.5	9	2	1	1
264	0	1	32	0	2	1	1	1	1	1	7	0	1	5	1	6	5	19	4	1	0	0
264	1	1	33	0	2	1	1	1	1	1	7	0	1	5	1	6	6	20	4	1	0	1
265	0	1	23	0	1	1	0	0	1	1	5	0	0	5	0	4	0	19	3	0	0	0
265	1	1	24	0	1	1	0	0	1	1	5	0	0	5	0	4	2	19	3	0	0	0
266	0	1	30	0	1	1	1	1	1	1	5	0	0	7	0	5	9	18.5	6	1	0	1
266	1	1	31	0	1	1	1	1	1	1	5	0	0	7	0	5	10	20.5	7	2	0	2
267	0	0	22	0	1.35	1	1	1	0	0	3	0	0	4	0	3	9	18.5	4	1	0	1
267	1	0	23	0	1.35	1	1	1	0	0	3	0	0	4	0	3	11	20.5	7	2	0	2
268	0	0	21	0	1.5	0	1	1	1	0	3	0	0	4	0	5	9	22	3	0	1	1
268	1	0	22	0	1.5	0	1	1	1	0	3	0	0	4	0	5	9	28	5	1	1	1
269	0	1	64	0	1.5	1	1	1	1	0	3	0	5	4	0	3	9	18.5	5	1	0	1
269	1	1	65	0	1.5	1	1	1	1	0	3	0	5	4	0	3	10	23.5	8	2	1	2
270	0	1	55	0	1	1	1	1	1	0	5	0	0	4	0	4	9	22	5	1	1	1
270	1	1	56	0	1	1	1	1	1	0	5	0	0	4	0	4	12	24	10	2	1	2
271	0	0	37	0	0.5	1	0	1	1	1	5	0	10	3	0	4	7	17.5	5	1	0	1
271	1	0	38	0	0.5	1	0	1	1	1	5	0	10	3	0	4	10	27.5	5	1	1	2
272	0	1	53	0	2	1	1	1	1	0	2	0	3	5	0	4	9	19	3	0	0	1
272	1	1	54	0	2	1	1	1	1	0	2	0	3	5	0	4	9	26	7	2	1	1
273	0	0	29	0	1	1	0	1	1	1	4	0	2	7	0	3	9	17	5	1	0	1
273	1	0	30	0	1	1	0	1	1	1	4	0	2	7	0	3	9	27	10	2	1	1
274	0	1	21	0	1.35	1	0	1	1	0	2	0	0	7	0	3	7	17.5	5	1	0	1
274	1	1	22	0	1.35	1	0	1	1	0	2	0	0	7	0	3	9	18.5	5	1	0	1
275	0	1	39	0	1.5	1	1	1	1	0	3	0	2	4	0	3	8	16.5	4	1	0	1
275	1	1	40	0	1.5	1	1	1	1	0	3	0	2	4	0	3	12	21.5	4	1	1	2
276	0	1	42	0	2	1	1	1	1	1	3	0	0	5	0	4	8	21.5	5	1	1	1
276	1	1	43	0	2	1	1	1	1	1	3	0	0	5	0	4	9	25.5	7	2	1	1
277	0	1	42	0	1	1	1	0	1	1	6	0	0	3	0	3	6	20.5	6	1	0	1
277	1	1	43	0	1	1	1	0	1	1	6	0	0	3	0	3	11	29.5	11	2	1	2
278	0	0	50	0	5	1	1	0	0	1	2	0	0	3	0	3	8	18.5	5	1	0	1
278	1	0	51	0	5	1	1	0	0	1	2	0	0	3	0	3	10	26.5	5	1	1	2
279	0	1	20	0	2	1	0	1	1	1	3	0	0	7	0	3	5	16	4	1	0	0
279	1	1	21	0	2	1	0	1	1	1	3	0	0	7	0	3	5	20	5	1	0	0
280	0	1	25	0	1	1	1	1	1	0	3	0	2	5	0	4	5	17.5	4	1	0	0
280	1	1	26	0	1	1	1	1	1	0	3	0	2	5	0	6	6	25.5	4	1	1	1
281	0	1	27	0	1.35	1	1	1	1	1	4	0	1	7	0	4	8	18.5	5	1	0	1
281	1	1	28	0	1.35	1	1	1	1	1	4	0	1	7	0	4	12	20.5	6	1	0	2
282	0	1	42	0	1	1	1	1	1	1	6	0	1	5	0	4	9	19.5	4	1	0	1
282	1	1	43	0	1	1	1	1	1	1	6	0	1	5	0	4	11	20.5	7	2	0	2
283	0	1	31	0	1.5	1	1	1	1	1	10	0	12	3	0	4	9	23.5	6	1	1	1
283	1	1	32	0	1.5	1	1	1	1	1	10	0	12	3	0	4	12	23.5	7	2	1	2
284	0	1	39	0	2	1	1	0	0	0	7	0	19	7	1	4	8	20	5	1	0	1
284	1	1	40	0	2	1	1	0	0	0	7	0	19	7	1	4	10	21	10	2	0	2
285	0	0	25	0	1.5	0	1	1	0	1	4	0	3	7	0	3	6	19	3	0	0	1
285	1	0	26	0	1.5	0	1	1	0	1	4	0	3	7	0	3	7	22	6	1	1	1
286	0	0	39	0	0.75	1	1	1	0	1	2	0	7	7	0	3	8	17	5	1	0	1
286	1	0	40	0	0.75	1	1	1	0	1	2	0	7	7	0	3	8	26	9	2	1	1
287	0	1	25	0	0.5	1	1	0	1	0	3	0	0	3	0	3	8	20.5	4	1	0	1
287	1	1	26	0	0.5	1	1	0	1	0	3	0	0	3	0	3	9	25.5	6	1	1	1
288	0	0	38	0	1.5	1	1	1	1	0	3	0	0	7	0	3	8	17.5	5	1	0	1
288	1	0	39	0	1.5	1	1	1	1	0	3	0	0	7	0	3	9	25.5	9	2	1	1
289	0	1	23	0	2	1	1	1	1	1	3	0	0	5	0	4	8	24.5	5	1	1	1
289	1	1	24	0	2	1	1	1	1	1	3	0	0	5	0	4	12	29.5	6	1	1	2
290	0	1	40	0	0.5	1	0	1	1	0	1	0	14	4	0	2	8	19.5	6	1	0	1
290	1	1	41	0	0.5	1	0	1	1	0	1	0	14	4	0	2	12	28.5	6	1	1	2
291	0	1	37	0	1.5	0	1	1	1	1	2	0	0	3	0	4	7	21.5	6	1	1	1
291	1	1	38	0	1.5	0	1	1	1	1	2	0	0	3	0	4	10	28.5	10	2	1	2
292	0	1	23	0	2	1	1	1	1	1	6	0	15	10	0	4	7	16.5	4	1	0	1
292	1	1	24	0	2	1	1	1	1	1	6	0	15	10	0	4	10	20.5	8	2	0	2
293	0	1	22	0	0.5	1	0	1	1	1	4	0	0	5	0	3	8	16.5	5	1	0	1
293	1	1	23	0	0.5	1	0	1	1	1	4	0	0	5	0	3	11	23.5	5	1	1	2
294	0	1	35	0	0.5	1	1	1	1	0	6	0	0	4	0	3	7	18.5	4	1	0	1
294	1	1	36	0	0.5	1	1	1	1	0	6	0	0	4	0	3	9	25.5	7	2	1	1
295	0	0	40	0	1.35	1	1	1	1	1	11	0	7	3	0	6	10	24.5	7	2	1	2
295	1	0	41	0	1.35	1	1	1	1	1	11	0	7	3	0	6	11	30.5	11	2	1	2
296	0	1	30	0	0.5	1	1	1	1	1	6	0	2	7	0	6	9	23.5	6	1	1	1
296	1	1	31	0	0.5	1	1	1	1	1	6	0	2	7	0	6	10	27.5	9	2	1	2
